# Supplementary material for: Functional Pdgfra fibroblast heterogeneity in normal and fibrotic mouse lung
Source: JCI Insight. 2023 Nov 22;8(22):e164380. doi: 10.1172/jci.insight.164380 (PMC10721331; doi:10.1172/jci.insight.164380)
Supplement: Supplemental table 2 [file jciinsight-8-164380-s057.xlsx]

## Sheet: 0
Supplemental Table 2. Cluster markers for clusters 0 -11, PBS versus Bleomycin exposure. One dose of bleomycin (2U/Kg) delivered via oropharyngeal instillation or PBS, lungs harvested on day 14 post-expsoure.
gene	cluster	pct.1	pct.2	avg_logFC	FoldChange	p_val	p_val_adj
Mettl7a1	0	0.996	0.742	1.28859	3.62767	5.47834e-113	1.00802e-108
Igfbp3	0	0.8	0.327	1.18217	3.26144	4.05342e-55	7.4583e-51
Cdo1	0	0.984	0.764	1.08412	2.95683	7.79991e-78	1.43518e-73
Inmt	0	1	0.952	1.08	2.94467	3.30867e-71	6.08795e-67
Hsd11b1	0	0.996	0.862	1.04857	2.85356	4.99823e-78	9.19674e-74
Selenbp1	0	0.955	0.695	1.04818	2.85246	2.79806e-78	5.14842e-74
Tcf21	0	0.922	0.691	1.04704	2.84922	3.67957e-64	6.77041e-60
Gsta3	0	0.931	0.607	1.03971	2.82841	3.61599e-66	6.65342e-62
AC167245.5	0	0.731	0.262	0.969986	2.63791	1.89685e-50	3.4902e-46
RP23-317F9.2	0	0.882	0.465	0.945331	2.57367	1.67968e-61	3.0906e-57
G0s2	0	0.988	0.831	0.907444	2.47798	4.39795e-53	8.09222e-49
Ces1d	0	0.935	0.674	0.882411	2.41672	8.0506e-52	1.48131e-47
Gstm1	0	0.988	0.87	0.870053	2.38704	1.33884e-64	2.46346e-60
Colq	0	0.543	0.166	0.866798	2.37928	1.58055e-38	2.90821e-34
Plpp3	0	0.984	0.882	0.829098	2.29125	1.61411e-59	2.96995e-55
Fmo2	0	0.996	0.817	0.822598	2.27641	2.25134e-63	4.14246e-59
Upk1b	0	0.784	0.412	0.813778	2.25642	1.05732e-54	1.94546e-50
Aldh2	0	0.988	0.872	0.803269	2.23283	4.55569e-61	8.38246e-57
Pcolce2	0	1	0.907	0.792781	2.20953	1.37181e-57	2.52412e-53
Aldh1a1	0	0.992	0.859	0.769256	2.15816	3.26235e-50	6.00273e-46
Slc7a10	0	0.661	0.222	0.768001	2.15545	4.76118e-42	8.76057e-38
Emp2	0	0.869	0.675	0.767305	2.15395	2.48586e-48	4.57399e-44
Cdkn2c	0	0.804	0.561	0.752574	2.12246	9.1217e-44	1.67839e-39
2020-09-04	0	0.984	0.843	0.73926	2.09439	4.96025e-56	9.12686e-52
Fam13a	0	0.563	0.273	0.716554	2.04737	9.30549e-32	1.71221e-27
Ppp1r14a	0	0.98	0.82	0.714153	2.04246	4.06153e-51	7.47322e-47
Scgb1a1	0	0.959	0.486	0.693564	2.00083	9.8903e-51	1.81982e-46
Ms4a4d	0	0.845	0.675	0.679094	1.97209	3.9243e-38	7.22072e-34
Tmem109	0	0.845	0.636	0.674365	1.96279	1.54402e-47	2.84099e-43
Gng11	0	0.984	0.892	0.658436	1.93177	5.46925e-45	1.00634e-40
Pid1	0	0.91	0.697	0.657901	1.93073	1.22176e-36	2.24803e-32
Cd81	0	1	0.982	0.656843	1.92869	9.4498e-55	1.73876e-50
Fhl1	0	0.996	0.937	0.653798	1.92283	2.39403e-48	4.40502e-44
Gpx3	0	1	0.982	0.620501	1.85986	6.21812e-44	1.14413e-39
Itga8	0	0.853	0.64	0.619714	1.8584	7.45945e-33	1.37254e-28
Faim2	0	0.498	0.206	0.605354	1.8319	2.07609e-24	3.82e-20
Nebl	0	0.89	0.623	0.603282	1.82811	5.65268e-32	1.04009e-27
Tmem119	0	0.878	0.669	0.601452	1.82477	2.21443e-37	4.07455e-33
Mgst1	0	0.951	0.852	0.598337	1.81909	4.58797e-39	8.44187e-35
Rsrp1	0	0.922	0.837	0.590042	1.80406	2.19089e-34	4.03123e-30
Mapt	0	0.616	0.281	0.58831	1.80094	1.78487e-26	3.28417e-22
Txnip	0	0.784	0.562	0.586239	1.79722	1.13825e-24	2.09437e-20
Thbd	0	0.869	0.66	0.578698	1.78372	4.304e-26	7.91935e-22
Wnt2	0	0.686	0.426	0.57557	1.77814	5.82612e-24	1.07201e-19
Pdzd2	0	0.555	0.271	0.571966	1.77175	1.1164e-27	2.05417e-23
Ogn	0	0.992	0.901	0.569319	1.76706	1.11762e-37	2.05642e-33
Hadh	0	0.849	0.636	0.563769	1.75728	1.86103e-36	3.42429e-32
Neat1	0	0.873	0.811	0.560712	1.75192	3.12766e-17	5.75489e-13
Prex2	0	0.865	0.705	0.556771	1.74503	5.15898e-28	9.49252e-24
Sod3	0	1	0.967	0.55288	1.73825	4.08759e-42	7.52117e-38
Ifngr1	0	0.914	0.817	0.55261	1.73778	2.12316e-33	3.90661e-29
Tns1	0	0.947	0.798	0.552106	1.73691	6.8604e-31	1.26231e-26
Tmem100	0	0.678	0.379	0.548064	1.7299	1.52625e-21	2.80831e-17
Fabp3	0	0.449	0.199	0.540674	1.71716	4.08697e-19	7.52002e-15
Mxra8	0	0.984	0.929	0.539466	1.71509	1.17859e-36	2.1686e-32
Fibin	0	0.58	0.354	0.5375	1.71172	2.70776e-20	4.98227e-16
F2r	0	0.935	0.761	0.536351	1.70976	5.76577e-31	1.0609e-26
Prdx6	0	0.963	0.858	0.530396	1.69961	4.12621e-36	7.59223e-32
Npnt	0	0.992	0.824	0.52961	1.69827	5.90747e-38	1.08697e-33
Ccdc42	0	0.396	0.157	0.52765	1.69494	1.71621e-19	3.15784e-15
Cited2	0	0.592	0.359	0.525618	1.6915	1.13063e-19	2.08036e-15
Ndrg2	0	0.763	0.544	0.523604	1.6881	1.24532e-25	2.29139e-21
Gstm2	0	0.894	0.83	0.519509	1.6812	6.53004e-34	1.20153e-29
Atp1a2	0	0.833	0.64	0.518281	1.67914	9.87077e-27	1.81622e-22
Sh3bp5	0	0.763	0.563	0.516474	1.67611	8.87092e-26	1.63225e-21
Scube2	0	0.571	0.334	0.508567	1.66291	2.15879e-24	3.97218e-20
Slc38a5	0	0.698	0.48	0.507837	1.66169	3.4293e-19	6.30991e-15
Tagln2	0	0.992	0.949	0.506337	1.6592	3.08345e-36	5.67355e-32
Pdgfra	0	0.922	0.821	0.503706	1.65484	2.79166e-24	5.13665e-20
C1qtnf2	0	0.743	0.578	0.49958	1.64803	1.13069e-21	2.08047e-17
Scn3a	0	0.612	0.372	0.498882	1.64688	8.02837e-20	1.47722e-15
Shroom3	0	0.641	0.498	0.491627	1.63497	4.10118e-19	7.54617e-15
Dpep1	0	0.955	0.78	0.486755	1.62703	2.51967e-26	4.63619e-22
Zyx	0	0.947	0.848	0.481619	1.61869	1.13355e-26	2.08573e-22
Gstp1	0	0.812	0.707	0.481617	1.61869	4.99242e-25	9.18605e-21
Trf	0	0.824	0.684	0.477305	1.61172	2.40658e-15	4.42812e-11
Adra1a	0	0.4	0.172	0.473157	1.60505	6.49499e-21	1.19508e-16
Fxyd1	0	0.992	0.961	0.471996	1.60319	6.28489e-29	1.15642e-24
Ppp1r2	0	0.931	0.858	0.471626	1.6026	9.81116e-23	1.80525e-18
Anxa5	0	0.984	0.953	0.469195	1.59871	3.89021e-26	7.15798e-22
Prelp	0	0.971	0.921	0.466348	1.59416	2.83621e-29	5.21863e-25
Tacc1	0	0.845	0.745	0.464599	1.59138	6.97592e-26	1.28357e-21
Ltbp4	0	0.959	0.896	0.46397	1.59037	8.02403e-26	1.47642e-21
Csad	0	0.592	0.477	0.463753	1.59003	1.49837e-25	2.757e-21
Tsc22d3	0	0.69	0.551	0.457897	1.58075	7.7213e-16	1.42072e-11
Gstk1	0	0.551	0.312	0.456681	1.57883	1.0581e-22	1.9469e-18
Macf1	0	0.984	0.848	0.455834	1.57749	1.73444e-29	3.19138e-25
Mat2a	0	0.869	0.722	0.452965	1.57297	4.51741e-16	8.31204e-12
Gyg	0	0.988	0.835	0.452318	1.57195	3.19156e-28	5.87247e-24
Ifrd1	0	0.743	0.641	0.450273	1.56874	2.05699e-16	3.78486e-12
Slc36a2	0	0.678	0.528	0.448393	1.56579	2.50306e-18	4.60563e-14
Slc29a1	0	0.653	0.547	0.44625	1.56244	3.44274e-21	6.33465e-17
Cyba	0	0.918	0.859	0.444485	1.55969	1.37172e-26	2.52396e-22
Atf5	0	0.841	0.763	0.444196	1.55924	1.12156e-16	2.06366e-12
Crip2	0	0.943	0.872	0.4434	1.558	9.62391e-25	1.7708e-20
Fam189a2	0	0.424	0.24	0.440849	1.55403	1.19388e-17	2.19673e-13
Bmp3	0	0.678	0.479	0.438717	1.55072	6.12179e-22	1.12641e-17
Smim4	0	0.751	0.618	0.437637	1.54904	9.30365e-20	1.71187e-15
Fermt2	0	0.857	0.739	0.437637	1.54904	1.63027e-20	2.9997e-16
Apoe	0	1	0.975	0.434667	1.54445	2.03326e-22	3.74121e-18
Nap1l1	0	0.91	0.814	0.434249	1.5438	4.04537e-22	7.44348e-18
RP23-253N17.1	0	0.567	0.428	0.433748	1.54303	1.30851e-18	2.40766e-14
Angpt1	0	0.633	0.494	0.432361	1.54089	1.17245e-19	2.15731e-15
Col13a1	0	0.8	0.633	0.431436	1.53947	7.54202e-18	1.38773e-13
Spint2	0	0.612	0.411	0.426255	1.53151	2.40274e-18	4.42104e-14
Pkig	0	0.788	0.707	0.419615	1.52138	1.11706e-19	2.0554e-15
Ech1	0	0.722	0.613	0.419289	1.52088	5.42512e-21	9.98221e-17
Aldoa	0	0.935	0.87	0.419237	1.5208	1.42619e-22	2.62419e-18
Dock4	0	0.788	0.599	0.416549	1.51672	7.05438e-18	1.29801e-13
Lxn	0	0.543	0.394	0.41519	1.51466	1.91079e-15	3.51585e-11
Fgfr4	0	0.4	0.177	0.413448	1.51202	9.5131e-17	1.75041e-12
Cox6b2	0	0.759	0.643	0.410698	1.50787	9.14983e-14	1.68357e-09
Gsn	0	1	0.982	0.409681	1.50634	1.41208e-23	2.59822e-19
Efemp1	0	0.837	0.689	0.408157	1.50404	4.3473e-16	7.99903e-12
Mme	0	0.58	0.408	0.407545	1.50312	1.61574e-19	2.97296e-15
Tmem205	0	0.727	0.64	0.406452	1.50148	2.16888e-20	3.99075e-16
Specc1l	0	0.649	0.528	0.405312	1.49977	1.58418e-17	2.9149e-13
Limch1	0	0.976	0.832	0.405256	1.49969	3.45512e-24	6.35743e-20
Cyp27a1	0	0.408	0.235	0.405096	1.49945	1.14851e-18	2.11327e-14
Nox4	0	0.739	0.623	0.403367	1.49686	4.9106e-20	9.03551e-16
Fam43a	0	0.445	0.243	0.402276	1.49522	1.15637e-16	2.12772e-12
Prkg2	0	0.506	0.374	0.401359	1.49385	3.72388e-14	6.85194e-10
Adrb3	0	0.343	0.149	0.400019	1.49185	2.41059e-19	4.43548e-15
Pmp22	0	0.98	0.921	0.398451	1.48952	4.42511e-22	8.1422e-18
Rabac1	0	0.98	0.958	0.396571	1.48672	4.33497e-27	7.97634e-23
Nexn	0	0.686	0.592	0.392959	1.48136	1.07531e-15	1.97858e-11
Cmklr1	0	0.8	0.659	0.386231	1.47142	5.32819e-18	9.80387e-14
Pttg1	0	0.706	0.536	0.386212	1.4714	2.73679e-18	5.03569e-14
Car2	0	0.714	0.543	0.381188	1.46402	1.28144e-10	2.35786e-06
Plscr4	0	0.522	0.37	0.378376	1.45991	6.2084e-16	1.14235e-11
Tmem50a	0	0.91	0.88	0.376628	1.45736	2.0702e-20	3.80916e-16
Serinc3	0	0.922	0.863	0.375432	1.45562	5.68172e-18	1.04544e-13
Slc48a1	0	0.788	0.679	0.37475	1.45463	3.94769e-18	7.26375e-14
Rgs2	0	0.669	0.505	0.374567	1.45436	3.68237e-08	0.000677555
Myo1b	0	0.616	0.5	0.370357	1.44825	3.08627e-17	5.67874e-13
Cnn2	0	0.894	0.798	0.369545	1.44708	1.44818e-15	2.66465e-11
Phactr1	0	0.478	0.33	0.368989	1.44627	1.57372e-16	2.89564e-12
RP23-71J17.1	0	0.686	0.594	0.368306	1.44528	6.99417e-16	1.28693e-11
Fdx1	0	0.69	0.613	0.368088	1.44497	4.49624e-14	8.27309e-10
Tmbim1	0	0.641	0.561	0.368057	1.44492	3.37235e-20	6.20513e-16
Cd40	0	0.416	0.277	0.365714	1.44154	4.94807e-15	9.10444e-11
Gsto1	0	0.473	0.384	0.364458	1.43973	1.2672e-20	2.33164e-16
Plxdc2	0	0.927	0.859	0.362946	1.43756	7.50178e-17	1.38033e-12
Tppp3	0	0.612	0.377	0.362723	1.43724	6.62747e-12	1.21945e-07
Ndufa5	0	0.812	0.787	0.362638	1.43712	1.78711e-20	3.28828e-16
Mamdc2	0	0.739	0.619	0.361662	1.43571	2.97516e-13	5.4743e-09
Rarres2	0	0.988	0.965	0.359489	1.4326	1.43634e-23	2.64286e-19
Lrp4	0	0.641	0.558	0.354313	1.4252	1.04254e-08	0.000191828
Acaa2	0	0.616	0.514	0.354255	1.42512	2.85096e-15	5.24577e-11
Col23a1	0	0.547	0.431	0.353166	1.42357	2.52809e-15	4.65169e-11
Rras2	0	0.665	0.586	0.350676	1.42003	8.8847e-15	1.63478e-10
Gpm6b	0	0.861	0.843	0.349019	1.41768	8.93416e-17	1.64389e-12
Ivd	0	0.404	0.291	0.349007	1.41766	3.38239e-17	6.2236e-13
Tmem97	0	0.4	0.29	0.348367	1.41675	7.13841e-19	1.31347e-14
Ubl3	0	0.808	0.686	0.348239	1.41657	3.1261e-15	5.75202e-11
Tmem38a	0	0.355	0.2	0.347552	1.4156	1.40632e-15	2.58763e-11
Ehd1	0	0.596	0.499	0.344831	1.41175	1.86308e-14	3.42807e-10
Plin2	0	0.608	0.505	0.344331	1.41105	3.46194e-11	6.36998e-07
Chpt1	0	0.731	0.656	0.34203	1.4078	3.70255e-15	6.81269e-11
Pygm	0	0.355	0.226	0.339217	1.40385	1.02179e-16	1.8801e-12
Cd82	0	0.812	0.725	0.338139	1.40233	3.37833e-13	6.21613e-09
Frmd4b	0	0.453	0.351	0.336534	1.40009	7.7002e-16	1.41684e-11
Ywhaq	0	0.914	0.877	0.33619	1.3996	1.23662e-16	2.27538e-12
Mpzl1	0	0.433	0.374	0.336174	1.39958	1.47988e-18	2.72297e-14
Sqstm1	0	0.776	0.724	0.335313	1.39838	3.54564e-14	6.52397e-10
Myh10	0	0.743	0.686	0.3347	1.39752	5.186e-16	9.54224e-12
Clic4	0	0.894	0.8	0.334398	1.3971	1.86655e-16	3.43445e-12
Kank3	0	0.563	0.35	0.334089	1.39667	9.96873e-11	1.83425e-06
Eif4ebp1	0	0.882	0.803	0.333514	1.39586	1.66245e-14	3.05891e-10
Pla2r1	0	0.441	0.363	0.333344	1.39563	4.29221e-17	7.89767e-13
C1qtnf7	0	0.698	0.643	0.332739	1.39478	6.53357e-16	1.20218e-11
Gstt1	0	0.898	0.811	0.332612	1.39461	3.30192e-13	6.07553e-09
Sgms1	0	0.494	0.346	0.332255	1.39411	2.24339e-12	4.12783e-08
Eif4a2	0	0.833	0.827	0.330835	1.39213	1.96936e-17	3.62362e-13
Dpm1	0	0.49	0.384	0.330644	1.39186	1.43744e-19	2.64489e-15
Ankrd13a	0	0.58	0.483	0.330606	1.39181	4.27502e-14	7.86604e-10
Ccdc107	0	0.49	0.459	0.330215	1.39127	8.32361e-24	1.53154e-19
Acadm	0	0.506	0.373	0.329944	1.39089	6.06293e-16	1.11558e-11
Rad50	0	0.404	0.278	0.329364	1.39008	3.43902e-14	6.32779e-10
Tmsb4x	0	1	0.998	0.328797	1.3893	2.25651e-20	4.15198e-16
Sdc2	0	0.812	0.72	0.326474	1.38607	3.72606e-13	6.85596e-09
Ecm1	0	0.796	0.761	0.325909	1.38529	5.97369e-12	1.09916e-07
Dtna	0	0.396	0.271	0.324619	1.3835	1.62054e-15	2.9818e-11
Surf1	0	0.473	0.419	0.324415	1.38322	1.65463e-17	3.04452e-13
Gja5	0	0.469	0.323	0.323823	1.3824	1.7047e-12	3.13665e-08
Slc25a17	0	0.473	0.371	0.322931	1.38117	6.7753e-15	1.24665e-10
Sc5d	0	0.453	0.398	0.322869	1.38108	3.84407e-16	7.07308e-12
Enpep	0	0.555	0.423	0.321587	1.37931	7.754e-14	1.42674e-09
Cirbp	0	0.555	0.5	0.321286	1.3789	3.82449e-15	7.03705e-11
Mid1ip1	0	0.702	0.633	0.319856	1.37693	2.29692e-11	4.22633e-07
Mrps18a	0	0.69	0.647	0.318083	1.37449	4.31705e-16	7.94337e-12
Spon1	0	0.927	0.819	0.317622	1.37386	5.16324e-14	9.50036e-10
RP23-310J6.1	0	0.339	0.258	0.317402	1.37355	2.43143e-09	4.47383e-05
Anxa11	0	0.429	0.334	0.316002	1.37163	5.99536e-16	1.10315e-11
Gabarapl1	0	0.808	0.75	0.313879	1.36872	8.27565e-13	1.52272e-08
Mettl24	0	0.347	0.223	0.311805	1.36589	1.78609e-14	3.28641e-10
Cnbp	0	0.947	0.904	0.310755	1.36446	4.10678e-13	7.55648e-09
Tvp23b	0	0.518	0.507	0.310292	1.36382	3.27799e-22	6.03149e-18
Klhdc8b	0	0.412	0.348	0.309366	1.36256	1.29753e-14	2.38746e-10
Ddt	0	0.567	0.527	0.306913	1.35922	4.25738e-16	7.83357e-12
Tprgl	0	0.8	0.793	0.30638	1.3585	8.03411e-15	1.47828e-10
Dguok	0	0.531	0.42	0.306377	1.35849	1.19925e-14	2.20663e-10
Bmp4	0	0.604	0.493	0.306315	1.35841	9.97324e-10	1.83508e-05
Atp6ap2	0	0.535	0.496	0.305642	1.3575	1.36555e-18	2.51262e-14
Hspb1	0	0.976	0.866	0.305515	1.35732	2.79504e-15	5.14287e-11
Mesdc2	0	0.555	0.528	0.304835	1.3564	4.76072e-19	8.75973e-15
Idh3g	0	0.482	0.436	0.304573	1.35605	9.27544e-17	1.70668e-12
Naaa	0	0.433	0.333	0.303637	1.35478	8.65447e-14	1.59242e-09
Chrdl1	0	0.355	0.247	0.303594	1.35472	3.02738e-07	0.00557039
Ifitm2	0	0.988	0.976	0.303551	1.35466	3.6816e-16	6.77415e-12
Lims1	0	0.731	0.675	0.303357	1.3544	1.66436e-11	3.06243e-07
Ezr	0	0.359	0.234	0.30221	1.35285	6.57781e-13	1.21032e-08
Tkt	0	0.539	0.49	0.300722	1.35083	2.73176e-15	5.02645e-11
Ppp1r3c	0	0.314	0.158	0.300297	1.35026	2.00556e-11	3.69022e-07
Crispld2	0	0.833	0.712	0.29907	1.3486	6.72873e-08	0.00123809
Ypel3	0	0.853	0.844	0.297968	1.34712	3.36162e-13	6.18537e-09
Apip	0	0.376	0.312	0.29643	1.34505	1.05018e-17	1.93233e-13
Tubb4a	0	0.359	0.214	0.295911	1.34435	4.07149e-09	7.49154e-05
Cox17	0	0.8	0.792	0.295345	1.34359	1.93853e-13	3.5669e-09
Thra	0	0.763	0.693	0.293846	1.34158	5.10066e-13	9.38522e-09
Saraf	0	0.731	0.726	0.291178	1.338	5.83719e-16	1.07404e-11
Ccl27a	0	0.339	0.244	0.291172	1.33799	7.87628e-13	1.44923e-08
Slc27a3	0	0.396	0.293	0.291075	1.33786	1.56817e-12	2.88543e-08
Tmem38b	0	0.645	0.56	0.290766	1.33745	5.49727e-11	1.0115e-06
Rasl12	0	0.441	0.367	0.290435	1.33701	3.0288e-11	5.573e-07
Mmp11	0	0.437	0.294	0.28978	1.33613	1.21162e-09	2.22937e-05
Tecr	0	0.771	0.729	0.288888	1.33494	6.56182e-14	1.20738e-09
Klf15	0	0.371	0.233	0.287283	1.3328	2.85501e-09	5.25322e-05
Ablim3	0	0.522	0.398	0.286485	1.33174	4.7113e-09	8.66879e-05
Ralbp1	0	0.755	0.718	0.284772	1.32946	4.49207e-12	8.26541e-08
Rgcc	0	0.367	0.213	0.284705	1.32937	8.4803e-08	0.00156038
Sbds	0	0.624	0.553	0.284261	1.32878	2.37178e-13	4.36408e-09
Por	0	0.567	0.502	0.283191	1.32736	3.46526e-12	6.37608e-08
Tnfrsf19	0	0.429	0.374	0.282254	1.32612	1.63015e-14	2.99947e-10
Il6ra	0	0.38	0.221	0.281931	1.32569	1.94462e-09	3.5781e-05
Slc1a4	0	0.29	0.191	0.280371	1.32362	1.30066e-14	2.39322e-10
RP24-221D13.1	0	0.457	0.411	0.279769	1.32282	1.37311e-18	2.52652e-14
Rdx	0	0.731	0.708	0.277899	1.32035	7.58955e-13	1.39648e-08
Chchd10	0	0.351	0.185	0.277487	1.31981	1.85667e-07	0.00341628
Rtn1	0	0.245	0.155	0.277389	1.31968	2.84375e-12	5.2325e-08
Notum	0	0.273	0.134	0.274929	1.31644	3.6364e-09	6.69098e-05
Ifi27	0	0.873	0.834	0.273419	1.31445	2.67138e-08	0.000491533
Pla2g12a	0	0.412	0.346	0.272809	1.31365	2.50708e-10	4.61302e-06
Palld	0	0.776	0.711	0.272772	1.3136	2.28546e-08	0.000420524
Mmd	0	0.457	0.441	0.271919	1.31248	1.24236e-13	2.28594e-09
Cyb5a	0	0.927	0.916	0.27105	1.31134	1.88299e-10	3.46471e-06
Reps2	0	0.31	0.205	0.269461	1.30926	3.81546e-12	7.02045e-08
Atraid	0	0.771	0.766	0.268944	1.30858	6.10807e-13	1.12389e-08
Ptgis	0	0.914	0.871	0.268308	1.30775	4.17744e-09	7.6865e-05
Scarf2	0	0.906	0.828	0.268132	1.30752	8.35421e-09	0.000153718
Jup	0	0.347	0.25	0.267814	1.3071	1.48607e-09	2.73437e-05
Cryab	0	0.918	0.893	0.267595	1.30682	4.59134e-10	8.44807e-06
Lepr	0	0.286	0.161	0.267401	1.30656	6.96994e-11	1.28247e-06
Mapre3	0	0.318	0.219	0.267283	1.30641	4.74612e-13	8.73286e-09
Cyp2d22	0	0.367	0.278	0.267046	1.3061	1.15504e-09	2.12527e-05
Rsu1	0	0.669	0.606	0.266052	1.3048	5.56017e-12	1.02307e-07
Cdc37	0	0.722	0.681	0.265426	1.30399	5.27304e-11	9.70239e-07
Sdpr	0	0.608	0.529	0.26503	1.30347	8.68954e-10	1.59887e-05
Figf	0	0.878	0.773	0.264571	1.30287	1.65551e-09	3.04613e-05
Vamp2	0	0.453	0.429	0.263868	1.30196	1.27507e-13	2.34614e-09
Mapk14	0	0.388	0.306	0.263103	1.30096	1.02127e-14	1.87914e-10
Hsd17b11	0	0.404	0.338	0.263089	1.30094	8.06847e-16	1.4846e-11
Rnf187	0	0.722	0.711	0.262196	1.29978	3.43442e-13	6.31933e-09
RP23-202C2.2	0	0.18	0.067	0.262167	1.29974	6.4555e-11	1.18781e-06
Cbr1	0	0.433	0.377	0.261923	1.29943	6.45847e-14	1.18836e-09
Apbb1	0	0.327	0.28	0.260786	1.29795	5.3655e-14	9.87253e-10
Syf2	0	0.58	0.558	0.260261	1.29727	6.42141e-16	1.18154e-11
Vipr2	0	0.249	0.139	0.259437	1.2962	2.43311e-11	4.47693e-07
Adamts8	0	0.445	0.372	0.259292	1.29601	7.12879e-08	0.0013117
Cyhr1	0	0.527	0.481	0.258203	1.2946	1.14754e-15	2.11147e-11
Mfge8	0	0.796	0.763	0.257687	1.29393	5.48237e-12	1.00876e-07
Cdk2ap2	0	0.759	0.757	0.257537	1.29374	5.20954e-11	9.58555e-07
Serpina3c	0	0.278	0.152	0.257256	1.29338	9.22571e-10	1.69753e-05
Sh3bgrl	0	0.943	0.903	0.256782	1.29276	8.34127e-10	1.53479e-05
Dhrs7	0	0.449	0.404	0.256245	1.29207	7.75066e-12	1.42612e-07
Etv1	0	0.339	0.287	0.256224	1.29204	7.40386e-12	1.36231e-07
Rasgrp2	0	0.376	0.343	0.255874	1.29159	7.27172e-10	1.338e-05
Fgf7	0	0.62	0.555	0.254746	1.29013	3.27502e-10	6.02604e-06
Lnpk	0	0.257	0.21	0.254707	1.29008	2.86929e-12	5.2795e-08
B4galt4	0	0.314	0.261	0.254696	1.29007	6.82503e-15	1.25581e-10
Cd47	0	0.89	0.869	0.254643	1.29	2.00227e-09	3.68418e-05
Synm	0	0.359	0.235	0.254538	1.28987	1.41804e-09	2.60919e-05
Twsg1	0	0.694	0.685	0.253728	1.28882	5.19402e-13	9.55701e-09
Rras	0	0.702	0.681	0.253463	1.28848	8.09738e-12	1.48992e-07
2020-03-02	0	0.563	0.544	0.253354	1.28834	2.35962e-12	4.34171e-08
Park7	0	0.833	0.829	0.253129	1.28805	6.90046e-11	1.26969e-06
Iscu	0	0.845	0.875	0.252812	1.28764	5.6102e-15	1.03228e-10
Syne2	0	0.351	0.275	0.252378	1.28708	4.56955e-12	8.40798e-08
Lipa	0	0.522	0.493	0.251739	1.28626	3.24019e-13	5.96194e-09
Pgm5	0	0.229	0.125	0.251619	1.28611	2.46989e-14	4.5446e-10
Sod1	0	0.637	0.632	0.251094	1.28543	2.2942e-13	4.22133e-09
Adamts9	0	0.261	0.193	0.250841	1.28511	2.47115e-16	4.54691e-12
Hoxb6	0	0.253	0.203	0.250009	1.28404	3.56244e-11	6.55489e-07
Tspan11	0	0.02	0.186	-0.251133	-1.28548	2.57015e-12	4.72907e-08
Nr4a2	0	0.037	0.162	-0.251505	-1.28596	4.76479e-08	0.000876721
S100a11	0	0.967	0.962	-0.251536	-1.286	1.4497e-10	2.66744e-06
Kcne4	0	0.106	0.299	-0.25232	-1.28701	6.41867e-10	1.18104e-05
Mpp6	0	0.004	0.154	-0.25253	-1.28728	1.2555e-13	2.31012e-09
Fat1	0	0.033	0.256	-0.253256	-1.28821	7.73565e-16	1.42336e-11
Nav1	0	0.151	0.353	-0.253258	-1.28822	1.30189e-08	0.000239548
Mxd4	0	0.412	0.703	-0.253352	-1.28834	2.23953e-15	4.12074e-11
Stat3	0	0.331	0.608	-0.254601	-1.28995	2.87258e-13	5.28554e-09
Il6	0	0.008	0.117	-0.254801	-1.2902	2.40501e-08	0.000442522
Loxl2	0	0.065	0.283	-0.254842	-1.29026	1.67835e-13	3.08817e-09
Elob	0	0.902	0.944	-0.254863	-1.29029	3.97395e-11	7.31207e-07
Ltbp3	0	0.327	0.557	-0.256689	-1.29264	4.94539e-08	0.000909952
Birc3	0	0.073	0.266	-0.256891	-1.2929	2.71559e-11	4.99669e-07
Myl6	0	0.967	0.974	-0.257126	-1.29321	2.72339e-08	0.000501104
Casp4	0	0.024	0.237	-0.259508	-1.29629	5.39153e-17	9.92041e-13
Slc16a2	0	0.016	0.23	-0.259532	-1.29632	3.81721e-17	7.02367e-13
Lama2	0	0.192	0.468	-0.259555	-1.29635	4.90205e-15	9.01978e-11
Ildr2	0	0.012	0.225	-0.261286	-1.2986	2.06692e-17	3.80314e-13
Ppp1r14b	0	0.331	0.554	-0.262131	-1.2997	6.98264e-09	0.000128481
Il1r1	0	0.131	0.372	-0.262642	-1.30036	1.99638e-12	3.67333e-08
Phldb2	0	0.204	0.457	-0.262777	-1.30054	1.35033e-11	2.4846e-07
Iigp1	0	0.241	0.456	-0.265301	-1.30382	4.7994e-08	0.00088309
Arf5	0	0.804	0.909	-0.265615	-1.30423	3.83515e-09	7.05667e-05
Mtch1	0	0.739	0.876	-0.266337	-1.30517	1.52878e-07	0.00281295
Olfml2b	0	0	0.155	-0.266972	-1.306	5.05802e-17	9.30675e-13
Gng12	0	0.339	0.62	-0.266976	-1.30601	3.08849e-13	5.68281e-09
Eef1b2	0	0.8	0.905	-0.268216	-1.30763	1.28456e-07	0.00236358
Cthrc1	0	0	0.101	-0.268302	-1.30774	4.39289e-11	8.08292e-07
Hmgn2	0	0.331	0.527	-0.26834	-1.30779	3.62722e-07	0.00667409
Mcl1	0	0.376	0.619	-0.27174	-1.31225	6.87148e-11	1.26435e-06
Ramp2	0	0.176	0.377	-0.272188	-1.31283	1.49646e-08	0.000275348
Mlec	0	0.147	0.426	-0.272438	-1.31316	8.08588e-16	1.4878e-11
Rpl15	0	0.963	0.984	-0.272747	-1.31357	4.19638e-16	7.72134e-12
Vcan	0	0.037	0.245	-0.274638	-1.31605	7.84858e-14	1.44414e-09
Abcc9	0	0.024	0.196	-0.274941	-1.31645	1.40889e-12	2.59235e-08
H3f3b	0	0.992	0.985	-0.276247	-1.31817	7.769e-10	1.4295e-05
Ak1	0	0.245	0.484	-0.276533	-1.31855	1.09302e-10	2.01116e-06
Sulf1	0	0.037	0.274	-0.279061	-1.32189	3.19865e-17	5.88552e-13
Cltc	0	0.376	0.647	-0.280776	-1.32416	3.07806e-12	5.66363e-08
Fndc3b	0	0.196	0.481	-0.281444	-1.32504	2.24104e-15	4.12352e-11
Plvap	0	0.029	0.187	-0.282841	-1.32689	1.84339e-11	3.39184e-07
Zfp36l2	0	0.286	0.536	-0.283914	-1.32832	3.88584e-12	7.14995e-08
Cyp7b1	0	0.037	0.261	-0.284069	-1.32853	1.13582e-15	2.08991e-11
Cbx6	0	0.29	0.587	-0.285576	-1.33053	6.919e-15	1.2731e-10
Tmem167	0	0.49	0.715	-0.286538	-1.33181	2.21561e-09	4.07672e-05
Ostc	0	0.559	0.778	-0.28847	-1.33438	3.76496e-10	6.92752e-06
Pdgfrl	0	0.016	0.241	-0.289272	-1.33546	7.16068e-19	1.31756e-14
Pdzrn3	0	0.122	0.393	-0.289293	-1.33548	4.35114e-15	8.00609e-11
Cks1b	0	0.065	0.312	-0.289847	-1.33622	3.99988e-17	7.35978e-13
Fosl2	0	0.118	0.382	-0.289911	-1.33631	5.18332e-16	9.5373e-12
Tubb6	0	0.273	0.51	-0.289984	-1.33641	2.78969e-10	5.13303e-06
Il6st	0	0.351	0.614	-0.291891	-1.33896	3.72137e-11	6.84731e-07
P4hb	0	0.616	0.797	-0.295299	-1.34353	3.03332e-07	0.00558131
Capg	0	0.196	0.424	-0.295441	-1.34372	5.53355e-11	1.01817e-06
Islr	0	0.18	0.426	-0.296013	-1.34449	1.54602e-11	2.84467e-07
Hk2	0	0	0.175	-0.298632	-1.34801	1.34042e-18	2.46638e-14
Scn1b	0	0.147	0.433	-0.299248	-1.34884	7.74703e-17	1.42545e-12
Pla1a	0	0.02	0.208	-0.300248	-1.35019	5.49687e-14	1.01142e-09
Lrp1	0	0.743	0.892	-0.300591	-1.35066	1.77298e-07	0.00326228
Surf4	0	0.408	0.701	-0.301157	-1.35142	1.84803e-14	3.40038e-10
Ifi205	0	0.016	0.163	-0.302185	-1.35281	5.69952e-12	1.04871e-07
Pi15	0	0.073	0.326	-0.303655	-1.3548	1.19365e-15	2.19632e-11
Scarb2	0	0.465	0.712	-0.304437	-1.35586	1.81396e-10	3.33768e-06
Csrnp1	0	0.041	0.24	-0.304774	-1.35632	9.38146e-15	1.72619e-10
Marcksl1	0	0.02	0.288	-0.305111	-1.35678	2.05743e-24	3.78567e-20
Ddr2	0	0.384	0.651	-0.305441	-1.35722	5.7689e-12	1.06148e-07
Tma7	0	0.629	0.815	-0.307198	-1.35961	1.03073e-09	1.89655e-05
Gda	0	0.012	0.181	-0.309793	-1.36314	3.45933e-13	6.36517e-09
Crtap	0	0.233	0.532	-0.31003	-1.36347	9.21953e-16	1.69639e-11
Myl9	0	0.127	0.305	-0.310148	-1.36363	1.60589e-07	0.00295484
Serf2	0	0.967	0.981	-0.312836	-1.3673	3.92494e-16	7.22189e-12
Cyp1b1	0	0	0.119	-0.317321	-1.37344	2.524e-12	4.64415e-08
Rbm3	0	0.604	0.763	-0.317389	-1.37354	6.50866e-08	0.00119759
Nfkbiz	0	0.208	0.434	-0.317422	-1.37358	2.10585e-10	3.87476e-06
Nudt4	0	0.151	0.412	-0.319428	-1.37634	1.4339e-13	2.63838e-09
Atp2a2	0	0.139	0.462	-0.324916	-1.38391	1.34155e-20	2.46845e-16
Mmp14	0	0.151	0.439	-0.325531	-1.38477	3.15633e-16	5.80765e-12
Hmcn1	0	0.249	0.528	-0.325549	-1.38479	7.93622e-13	1.46026e-08
Isg15	0	0.086	0.282	-0.325813	-1.38516	2.08652e-11	3.83919e-07
Cmtm3	0	0.216	0.53	-0.326276	-1.3858	4.15298e-17	7.64149e-13
Pls3	0	0.204	0.476	-0.326934	-1.38671	7.44762e-14	1.37036e-09
Sbno2	0	0.078	0.312	-0.327821	-1.38794	2.29406e-14	4.22107e-10
Rps2	0	0.984	0.989	-0.328183	-1.38844	4.47863e-21	8.24069e-17
Tceal9	0	0.661	0.838	-0.328629	-1.38906	1.58756e-09	2.92111e-05
Runx1	0	0.012	0.251	-0.328749	-1.38923	9.3298e-21	1.71668e-16
Slc39a14	0	0.069	0.329	-0.329615	-1.39043	3.11638e-16	5.73414e-12
Zbp1	0	0.016	0.258	-0.33011	-1.39112	4.38511e-21	8.06859e-17
Rhoc	0	0.641	0.808	-0.330697	-1.39194	4.53461e-10	8.34367e-06
Ahnak2	0	0.008	0.224	-0.331978	-1.39372	7.105e-20	1.30732e-15
Ecscr	0	0.008	0.254	-0.332403	-1.39431	2.91973e-22	5.3723e-18
Actn1	0	0.359	0.575	-0.335421	-1.39853	2.5575e-08	0.000470579
Nfkbia	0	0.433	0.634	-0.335975	-1.3993	5.70871e-08	0.0010504
Tmed3	0	0.616	0.804	-0.337316	-1.40118	3.28804e-09	6.04999e-05
Pabpc1	0	0.661	0.823	-0.339886	-1.40479	3.97568e-10	7.31524e-06
Rpl41	0	1	0.998	-0.339975	-1.40491	3.82265e-26	7.03369e-22
Susd6	0	0.122	0.425	-0.340063	-1.40504	8.97567e-19	1.65152e-14
Pltp	0	0.29	0.499	-0.34046	-1.40559	1.90668e-07	0.00350828
Cebpb	0	0.931	0.959	-0.341276	-1.40674	3.30922e-08	0.000608896
Dclk1	0	0.094	0.331	-0.341281	-1.40675	5.11781e-13	9.41676e-09
Hmgn3	0	0.057	0.337	-0.349123	-1.41782	6.75385e-20	1.24271e-15
Slc39a1	0	0.42	0.633	-0.351878	-1.42173	1.24246e-07	0.00228612
Tnfrsf12a	0	0.298	0.499	-0.353108	-1.42349	1.27405e-07	0.00234426
RP24-175N4.1	0	0.049	0.308	-0.355412	-1.42677	2.20816e-18	4.06301e-14
Emp1	0	0.51	0.759	-0.357266	-1.42942	1.71441e-11	3.15451e-07
Vmp1	0	0.335	0.588	-0.35728	-1.42944	3.60051e-10	6.62495e-06
Nrcam	0	0.204	0.426	-0.36457	-1.43989	6.67062e-09	0.000122739
Gfpt2	0	0.041	0.292	-0.366037	-1.44201	5.88946e-19	1.08366e-14
Cotl1	0	0.037	0.274	-0.368042	-1.4449	1.13938e-17	2.09646e-13
Ybx3	0	0.371	0.688	-0.368312	-1.44529	2.01963e-17	3.71612e-13
Anxa3	0	0.024	0.211	-0.369963	-1.44768	3.56768e-14	6.56454e-10
Cd248	0	0.016	0.23	-0.376474	-1.45714	6.27809e-18	1.15517e-13
Bhlhe40	0	0.098	0.35	-0.377315	-1.45836	1.21267e-15	2.23131e-11
Bicc1	0	0.331	0.629	-0.382279	-1.46562	3.73925e-14	6.88023e-10
Bmp1	0	0.061	0.381	-0.382501	-1.46595	9.67143e-23	1.77954e-18
RP24-64D24.4	0	0.078	0.309	-0.3846	-1.46903	3.79504e-15	6.98288e-11
Pfn1	0	0.89	0.956	-0.386111	-1.47125	1.67705e-15	3.08577e-11
Gadd45g	0	0.11	0.276	-0.392612	-1.48084	1.3863e-07	0.00255079
Steap4	0	0.041	0.297	-0.397114	-1.48752	4.85294e-18	8.9294e-14
Ppp1r15a	0	0.147	0.373	-0.399367	-1.49088	4.96934e-13	9.14358e-09
Npdc1	0	0.396	0.754	-0.404899	-1.49915	9.77954e-23	1.79944e-18
Ptgfrn	0	0.171	0.53	-0.40574	-1.50041	8.35037e-22	1.53647e-17
Cd44	0	0.171	0.5	-0.406948	-1.50223	3.45116e-19	6.35013e-15
Tgfb3	0	0.2	0.503	-0.408181	-1.50408	2.16871e-17	3.99042e-13
Kcnj8	0	0.029	0.283	-0.411538	-1.50914	8.14409e-21	1.49851e-16
Lsp1	0	0.155	0.452	-0.413115	-1.51152	7.15917e-18	1.31729e-13
Gas7	0	0.302	0.608	-0.416434	-1.51654	2.97037e-16	5.46549e-12
Maff	0	0.163	0.449	-0.417275	-1.51782	9.84772e-18	1.81198e-13
Adcy7	0	0.029	0.338	-0.41854	-1.51974	1.13505e-25	2.08849e-21
Ppic	0	0.755	0.828	-0.423011	-1.52655	2.38508e-09	4.38854e-05
Rplp0	0	0.984	0.989	-0.42387	-1.52786	1.63882e-27	3.01543e-23
Igfbp7	0	0.996	0.99	-0.426935	-1.53255	1.20784e-11	2.22243e-07
Wisp1	0	0.008	0.271	-0.427241	-1.53302	7.50591e-25	1.38109e-20
Ckap4	0	0.331	0.654	-0.428003	-1.53419	7.34505e-18	1.35149e-13
Col6a2	0	0.641	0.835	-0.430224	-1.5376	3.51001e-12	6.45842e-08
Gdf10	0	0.057	0.268	-0.430738	-1.53839	1.28282e-12	2.36039e-08
Ctsk	0	0.033	0.333	-0.431062	-1.53889	2.32774e-24	4.28304e-20
Hspg2	0	0.245	0.595	-0.432111	-1.54051	8.38768e-20	1.54333e-15
Serpinh1	0	0.967	0.971	-0.43283	-1.54161	3.06076e-16	5.63179e-12
Osr1	0	0.147	0.42	-0.433458	-1.54258	1.54812e-15	2.84854e-11
Fndc1	0	0.041	0.302	-0.4364	-1.54713	6.52449e-19	1.20051e-14
Rpl22l1	0	0.906	0.969	-0.438573	-1.55049	2.0862e-18	3.83862e-14
Col15a1	0	0.02	0.232	-0.441129	-1.55446	5.50432e-17	1.01279e-12
Prss23	0	0.02	0.216	-0.442894	-1.55721	1.51718e-15	2.79162e-11
Mbd1	0	0.241	0.449	-0.445549	-1.56135	7.43649e-08	0.00136831
Mmp23	0	0.02	0.286	-0.447933	-1.56507	6.2031e-23	1.14137e-18
Cxcl16	0	0.163	0.519	-0.450325	-1.56882	9.00681e-24	1.65725e-19
Ier3	0	0.167	0.469	-0.45593	-1.57764	3.33792e-18	6.14177e-14
Nid1	0	0.322	0.658	-0.462164	-1.5875	1.53269e-17	2.82015e-13
Fxyd5	0	0.098	0.399	-0.467562	-1.5961	2.62117e-20	4.82295e-16
Prrx2	0	0.008	0.355	-0.467965	-1.59674	9.84353e-36	1.81121e-31
Podn	0	0.139	0.43	-0.473619	-1.6058	2.84869e-16	5.24159e-12
Entpd2	0	0.012	0.196	-0.477354	-1.6118	1.20259e-15	2.21276e-11
Pdpn	0	0.049	0.351	-0.47974	-1.61565	1.92734e-23	3.5463e-19
Fbln1	0	0.539	0.746	-0.482131	-1.61952	6.44024e-09	0.0001185
Serpine1	0	0.094	0.275	-0.484679	-1.62365	9.82612e-11	1.80801e-06
Id3	0	0.829	0.958	-0.48489	-1.624	3.65258e-19	6.72074e-15
Ctsc	0	0.053	0.379	-0.488513	-1.62989	5.94751e-25	1.09434e-20
Plat	0	0.171	0.518	-0.489469	-1.63145	3.23428e-21	5.95107e-17
Fbln2	0	0.008	0.285	-0.491487	-1.63474	1.69601e-25	3.12067e-21
C1qtnf6	0	0.122	0.466	-0.492061	-1.63568	2.43298e-22	4.47668e-18
Ccnd2	0	0.167	0.474	-0.494487	-1.63966	5.75749e-18	1.05938e-13
Ccl7	0	0.016	0.142	-0.496496	-1.64295	3.51617e-09	6.46976e-05
Nrep	0	0.176	0.432	-0.498395	-1.64608	3.7078e-13	6.82236e-09
Man2a1	0	0.171	0.551	-0.506417	-1.65934	2.34785e-24	4.32004e-20
Cd9	0	0.016	0.229	-0.508362	-1.66257	3.30733e-19	6.08548e-15
Tm4sf1	0	0.057	0.288	-0.509966	-1.66523	5.97368e-16	1.09916e-11
Ccl2	0	0.037	0.158	-0.51571	-1.67483	1.52375e-07	0.0028037
Id2	0	0.065	0.328	-0.516814	-1.67668	4.87594e-18	8.97172e-14
Tshz2	0	0.18	0.551	-0.522622	-1.68644	6.18385e-24	1.13783e-19
Klf2	0	0.355	0.524	-0.526089	-1.6923	5.02631e-07	0.00924842
Gem	0	0.061	0.375	-0.529946	-1.69884	1.59462e-23	2.9341e-19
Gas1	0	0.355	0.594	-0.529976	-1.69889	2.68381e-10	4.93822e-06
Rbp4	0	0.078	0.246	-0.535284	-1.70793	4.73469e-09	8.71183e-05
Mustn1	0	0.106	0.292	-0.539086	-1.71444	8.6629e-10	1.59397e-05
Hhip	0	0.057	0.278	-0.539572	-1.71527	1.53295e-13	2.82063e-09
Il33	0	0.02	0.211	-0.541565	-1.71869	1.78296e-15	3.28065e-11
Tpm1	0	0.657	0.814	-0.542038	-1.71951	8.91147e-15	1.63971e-10
Cpxm1	0	0.192	0.572	-0.548363	-1.73042	2.3921e-24	4.40147e-20
Gm2564	0	0.143	0.387	-0.552966	-1.7384	1.76408e-12	3.2459e-08
Penk	0	0.024	0.144	-0.554299	-1.74072	2.13433e-08	0.000392717
Pdgfrb	0	0.061	0.408	-0.557347	-1.74603	4.05691e-26	7.46472e-22
Lgals1	0	0.976	0.982	-0.557823	-1.74687	5.40739e-20	9.9496e-16
Crip1	0	0.771	0.923	-0.558099	-1.74735	3.81152e-12	7.0132e-08
Lcn2	0	0.004	0.184	-0.568401	-1.76544	4.62492e-16	8.50985e-12
S100a4	0	0.061	0.309	-0.568877	-1.76628	2.6215e-17	4.82356e-13
S100a6	0	0.902	0.971	-0.571447	-1.77083	2.98543e-24	5.49318e-20
Cxcl1	0	0.037	0.187	-0.576186	-1.77924	1.02196e-10	1.8804e-06
Ace	0	0.02	0.341	-0.578255	-1.78292	1.30587e-28	2.40281e-24
Ebf1	0	0	0.152	-0.588452	-1.8012	2.28941e-16	4.21252e-12
Lum	0	0.016	0.18	-0.599994	-1.82211	8.79597e-13	1.61846e-08
Errfi1	0	0.163	0.458	-0.604673	-1.83065	4.09333e-18	7.53173e-14
Csrp2	0	0.151	0.429	-0.614814	-1.84931	6.15108e-16	1.1318e-11
Ccl19	0	0.114	0.329	-0.618333	-1.85583	3.20473e-11	5.8967e-07
Mfap5	0	0.776	0.933	-0.61837	-1.8559	8.91596e-20	1.64054e-15
Clec11a	0	0.127	0.515	-0.61969	-1.85835	3.73528e-28	6.87291e-24
Col5a1	0	0.192	0.588	-0.630034	-1.87767	2.2735e-26	4.18325e-22
C3	0	0.759	0.865	-0.632331	-1.88199	6.9113e-09	0.000127168
Mdk	0	0.163	0.555	-0.632751	-1.88278	7.75992e-27	1.42782e-22
Smoc2	0	0.053	0.257	-0.644988	-1.90596	1.74499e-13	3.21079e-09
Mfap2	0	0.2	0.602	-0.647049	-1.9099	2.80189e-27	5.15548e-23
Arpc1b	0	0.71	0.9	-0.660296	-1.93537	5.967e-29	1.09793e-24
Axl	0	0.053	0.432	-0.672559	-1.95925	3.76785e-32	6.93284e-28
Hspa1a	0	0.143	0.376	-0.684241	-1.98227	1.35696e-15	2.49681e-11
Htra3	0	0.257	0.55	-0.695939	-2.00559	2.42196e-16	4.4564e-12
Cdkn1a	0	0.159	0.439	-0.697602	-2.00893	3.03335e-16	5.58136e-12
Col4a2	0	0.343	0.666	-0.698213	-2.01016	2.09271e-19	3.85059e-15
Pmepa1	0	0.559	0.846	-0.701026	-2.01582	3.28171e-25	6.03834e-21
Jund	0	0.935	0.937	-0.70112	-2.01601	9.57247e-16	1.76133e-11
Serpinf1	0	0.082	0.334	-0.705918	-2.02571	9.26857e-16	1.70542e-11
Col14a1	0	0.037	0.381	-0.73475	-2.08496	3.38117e-29	6.22136e-25
Adamts2	0	0.314	0.708	-0.73658	-2.08878	1.84791e-29	3.40016e-25
Mmp2	0	0.608	0.838	-0.753215	-2.12382	2.46741e-19	4.54004e-15
Tnc	0	0.082	0.341	-0.753309	-2.12402	1.81914e-15	3.34722e-11
Aebp1	0	0.396	0.725	-0.763393	-2.14554	1.20201e-21	2.21169e-17
Thbs1	0	0.416	0.66	-0.770427	-2.16069	2.50888e-12	4.61633e-08
Col4a1	0	0.453	0.752	-0.772565	-2.16531	2.81618e-24	5.18176e-20
Fxyd6	0	0.094	0.414	-0.773104	-2.16648	1.34232e-23	2.46986e-19
Fst	0	0.004	0.227	-0.775364	-2.17138	1.01966e-21	1.87618e-17
Cyr61	0	0.571	0.765	-0.776489	-2.17383	2.87419e-14	5.28852e-10
Ccl11	0	0.02	0.2	-0.789614	-2.20255	2.51489e-14	4.6274e-10
Atf3	0	0.184	0.39	-0.791672	-2.20708	6.29164e-15	1.15766e-10
Ly6e	0	0.286	0.674	-0.798571	-2.22236	9.32077e-28	1.71502e-23
Igf1	0	0.384	0.699	-0.821312	-2.27348	4.57282e-21	8.41399e-17
Sparc	0	1	0.986	-0.830592	-2.29468	2.82127e-23	5.19115e-19
Fbn1	0	0.408	0.778	-0.864537	-2.37391	3.17689e-33	5.84548e-29
C4b	0	0.31	0.705	-0.899428	-2.4582	2.34891e-29	4.32199e-25
Fstl1	0	0.576	0.834	-0.911739	-2.48865	3.19024e-30	5.87004e-26
Meg3	0	0	0.167	-0.912855	-2.49143	6.95448e-18	1.27962e-13
Nr4a1	0	0.286	0.587	-0.914688	-2.496	6.95978e-23	1.2806e-18
Ccdc80	0	0.049	0.509	-0.932193	-2.54007	2.29838e-43	4.22902e-39
Acta2	0	0.053	0.36	-0.93806	-2.55502	1.12871e-23	2.07682e-19
Igfbp5	0	0.045	0.33	-0.941624	-2.56414	1.01396e-21	1.86568e-17
Btg2	0	0.637	0.821	-0.942274	-2.56581	4.2027e-20	7.73297e-16
Cygb	0	0.176	0.589	-0.946989	-2.57794	3.15586e-32	5.80677e-28
Jun	0	0.641	0.852	-0.973421	-2.64698	5.92788e-25	1.09073e-20
Klf4	0	0.106	0.414	-0.977345	-2.65739	1.07719e-24	1.98204e-20
Mmp3	0	0.155	0.417	-0.993607	-2.70096	1.29634e-14	2.38527e-10
Socs3	0	0.184	0.597	-1.00172	-2.72296	3.5631e-35	6.5561e-31
Fosb	0	0.278	0.592	-1.00292	-2.72623	3.48322e-26	6.40913e-22
Plac8	0	0.069	0.483	-1.01233	-2.75199	1.63601e-35	3.01025e-31
Pi16	0	0.102	0.279	-1.01752	-2.76632	2.47719e-10	4.55803e-06
Fn1	0	0.914	0.869	-1.03006	-2.80124	1.34451e-13	2.4739e-09
Ltbp2	0	0.033	0.418	-1.06519	-2.90139	2.8642e-34	5.27014e-30
Ier2	0	0.596	0.854	-1.09781	-2.99759	2.07991e-35	3.82704e-31
Fos	0	0.78	0.86	-1.12166	-3.06995	9.8206e-23	1.80699e-18
Zfp36	0	0.461	0.776	-1.15281	-3.16707	4.78758e-34	8.80914e-30
Col1a1	0	0.902	0.96	-1.15284	-3.16718	2.04858e-37	3.7694e-33
Sfrp1	0	0.102	0.527	-1.18057	-3.25621	1.00803e-34	1.85478e-30
Egr1	0	0.514	0.832	-1.18504	-3.27083	1.80377e-45	3.31894e-41
Ly6a	0	0.127	0.434	-1.18532	-3.27172	4.11011e-21	7.5626e-17
Lpl	0	0.102	0.606	-1.18683	-3.27669	2.05601e-47	3.78305e-43
Col5a2	0	0.286	0.753	-1.22825	-3.41525	4.61388e-48	8.48954e-44
Hp	0	0.224	0.54	-1.23561	-3.44048	4.69008e-17	8.62975e-13
Col1a2	0	0.927	0.967	-1.26229	-3.53351	3.34265e-60	6.15047e-56
RP23-99G21.3	0	0.02	0.275	-1.30136	-3.6743	5.53255e-22	1.01799e-17
Col3a1	0	0.914	0.97	-1.45919	-4.30246	1.51511e-65	2.7878e-61
Junb	0	0.604	0.912	-1.48013	-4.39352	3.42798e-56	6.30748e-52
Cxcl12	0	0.212	0.72	-1.4803	-4.39427	2.22501e-49	4.09403e-45
Cxcl13	0	0.012	0.237	-1.48102	-4.39745	2.78568e-19	5.12566e-15
Saa3	0	0.008	0.317	-1.50307	-4.49545	1.21385e-29	2.23348e-25
Eln	0	0.747	0.923	-1.80734	-6.09421	9.03021e-39	1.66156e-34
Timp1	0	0.18	0.681	-1.83111	-6.24083	4.7732e-51	8.78269e-47
Mt1	0	0.498	0.844	-1.85737	-6.40684	3.58041e-44	6.58796e-40
Mt2	0	0.265	0.735	-2.09292	-8.10853	6.80322e-48	1.25179e-43
Igfbp4	0	0.335	0.821	-2.18089	-8.85419	2.89691e-67	5.33031e-63
Dcn	0	0.318	0.752	-2.52252	-12.4599	1.40785e-43	2.59044e-39
Spp1	0	0.02	0.531	-2.738	-15.456	7.64248e-57	1.40622e-52

## Sheet: 1
gene	cluster	pct.1	pct.2	avg_logFC	FoldChange	p_val	p_val_adj
Fos	1	1	0.823	1.34212	3.82715	9.63273e-89	1.77242e-84
Btg2	1	0.991	0.759	1.25335	3.50206	2.72064e-82	5.00598e-78
Jun	1	0.986	0.791	1.08033	2.94564	1.92505e-67	3.54209e-63
Cyr61	1	0.916	0.705	1.02901	2.79828	1.97675e-47	3.63721e-43
Dusp1	1	0.986	0.829	1.01162	2.75006	1.39652e-59	2.56959e-55
Atf3	1	0.696	0.302	1.00469	2.73107	2.13184e-41	3.92259e-37
Ier2	1	0.958	0.789	0.943919	2.57003	1.22313e-50	2.25056e-46
Igfbp3	1	0.799	0.338	0.910574	2.48575	7.5137e-37	1.38252e-32
Hspb1	1	1	0.865	0.90655	2.47577	2.73196e-48	5.0268e-44
Fosb	1	0.907	0.483	0.869886	2.38664	7.2508e-49	1.33415e-44
Rhob	1	0.958	0.781	0.865615	2.37647	5.59562e-54	1.02959e-49
Hspa1a	1	0.696	0.281	0.860698	2.36481	6.01493e-35	1.10675e-30
Junb	1	0.995	0.841	0.821411	2.27371	3.56262e-48	6.55523e-44
Mat2a	1	0.949	0.712	0.817115	2.26396	5.37158e-39	9.8837e-35
Cdo1	1	1	0.767	0.78902	2.20124	1.46202e-48	2.69011e-44
Zfp36	1	0.963	0.688	0.785886	2.19435	1.33235e-44	2.45152e-40
G0s2	1	0.972	0.837	0.759282	2.13674	1.91789e-32	3.52891e-28
Egr1	1	0.986	0.748	0.750924	2.11896	5.18973e-47	9.5491e-43
Klf6	1	0.799	0.591	0.732557	2.08039	2.79356e-30	5.14016e-26
Jund	1	0.995	0.927	0.693063	1.99983	1.42608e-40	2.62398e-36
Scgb1a1	1	0.995	0.491	0.692089	1.99788	3.49057e-53	6.42264e-49
Gsta3	1	0.967	0.609	0.652964	1.92123	6.93914e-36	1.2768e-31
Fmo2	1	1	0.82	0.650991	1.91744	7.60162e-43	1.3987e-38
Pcolce2	1	1	0.909	0.647423	1.91061	4.09509e-39	7.53496e-35
Selenbp1	1	0.986	0.696	0.634485	1.88605	3.69189e-37	6.79309e-33
Mettl7a1	1	1	0.748	0.624715	1.86771	4.0113e-41	7.38079e-37
Tns1	1	0.967	0.798	0.616098	1.85169	3.61773e-35	6.65662e-31
Sh3bp5	1	0.864	0.551	0.603549	1.8286	6.42371e-32	1.18196e-27
Mapt	1	0.701	0.275	0.599328	1.82089	1.08761e-30	2.0012e-26
Ppp1r14a	1	0.986	0.823	0.598618	1.8196	4.52356e-33	8.32336e-29
Cebpd	1	0.958	0.895	0.598032	1.81854	4.11696e-17	7.5752e-13
Gstm1	1	1	0.871	0.597566	1.81769	1.86624e-34	3.43388e-30
Ubc	1	0.977	0.909	0.575126	1.77736	5.00308e-25	9.20566e-21
Inmt	1	1	0.953	0.556555	1.74465	2.00626e-30	3.69152e-26
AC167245.5	1	0.771	0.267	0.542858	1.72092	1.79464e-39	3.30214e-35
RP23-317F9.2	1	0.916	0.469	0.536639	1.71025	2.89358e-36	5.32419e-32
Nr4a1	1	0.71	0.511	0.531102	1.70081	1.6535e-16	3.04244e-12
Npnt	1	0.995	0.828	0.523962	1.68871	6.72805e-36	1.23796e-31
Limch1	1	0.991	0.833	0.520408	1.68271	2.14547e-33	3.94766e-29
Gng11	1	0.986	0.894	0.507228	1.66068	6.10203e-28	1.12277e-23
Rgs2	1	0.72	0.501	0.504901	1.65682	3.01777e-10	5.55269e-06
Gpx3	1	1	0.983	0.50164	1.65143	5.05959e-29	9.30965e-25
Dpysl2	1	0.944	0.771	0.501099	1.65054	1.41855e-28	2.61014e-24
Txnip	1	0.799	0.565	0.500718	1.64991	1.65277e-17	3.04109e-13
Aldh1a1	1	0.995	0.862	0.498021	1.64546	5.95402e-26	1.09554e-21
Tcf21	1	0.897	0.701	0.494119	1.63905	2.6552e-16	4.88557e-12
Cdkn2c	1	0.822	0.564	0.489238	1.63107	1.09521e-18	2.01519e-14
Tppp3	1	0.612	0.383	0.487129	1.62764	7.92878e-12	1.4589e-07
Hes1	1	0.715	0.545	0.486242	1.62619	4.01884e-11	7.39466e-07
Tmem100	1	0.659	0.389	0.481818	1.61901	5.8083e-14	1.06873e-09
Socs3	1	0.71	0.502	0.481624	1.6187	1.14927e-14	2.11466e-10
Ppp1r2	1	0.977	0.853	0.471271	1.60203	3.26028e-24	5.99892e-20
Trf	1	0.921	0.671	0.470143	1.60022	1.47293e-21	2.71019e-17
Klf2	1	0.673	0.468	0.468704	1.59792	2.37989e-11	4.379e-07
Plpp3	1	0.995	0.882	0.463888	1.59025	4.05884e-24	7.46827e-20
Itga8	1	0.907	0.636	0.459842	1.58382	5.78721e-26	1.06485e-21
Camk2n1	1	0.85	0.631	0.459477	1.58325	7.22132e-19	1.32872e-14
Klf9	1	0.907	0.777	0.452413	1.5721	9.46551e-19	1.74165e-14
Atf5	1	0.897	0.756	0.452044	1.57152	4.63804e-14	8.53399e-10
Nox4	1	0.804	0.615	0.451292	1.57034	9.41896e-21	1.73309e-16
Gadd45b	1	0.696	0.455	0.449435	1.56743	2.15086e-12	3.95758e-08
Cited2	1	0.589	0.365	0.446446	1.56275	2.70611e-10	4.97924e-06
Colq	1	0.472	0.186	0.441935	1.55571	7.07873e-15	1.30249e-10
Nr1d1	1	0.537	0.261	0.440788	1.55393	3.05868e-17	5.62797e-13
Pnrc1	1	0.916	0.816	0.439157	1.5514	1.34302e-20	2.47115e-16
Tacc1	1	0.897	0.739	0.432058	1.54042	6.08729e-21	1.12006e-16
Kank3	1	0.617	0.347	0.426671	1.53215	1.10568e-15	2.03446e-11
2020-09-04	1	0.995	0.844	0.422301	1.52547	1.41956e-24	2.612e-20
RP23-85B15.5	1	0.364	0.147	0.418083	1.51905	3.0054e-14	5.52993e-10
Dnajb4	1	0.738	0.506	0.417468	1.51811	2.39191e-18	4.40112e-14
Scn3a	1	0.668	0.369	0.416905	1.51726	1.73782e-18	3.19758e-14
Dock4	1	0.827	0.597	0.412511	1.51061	1.322e-17	2.43248e-13
Faim2	1	0.514	0.211	0.408534	1.50461	2.78349e-16	5.12163e-12
Rgcc	1	0.421	0.208	0.404866	1.4991	1.20725e-11	2.22134e-07
Ogn	1	1	0.902	0.404691	1.49884	2.24052e-23	4.12256e-19
Nap1l1	1	0.939	0.812	0.399803	1.49153	2.60379e-16	4.79097e-12
Dusp6	1	0.505	0.319	0.399638	1.49129	2.94163e-10	5.4126e-06
Slc7a10	1	0.607	0.241	0.397186	1.48763	5.02146e-22	9.23948e-18
RP23-253N17.1	1	0.664	0.416	0.394559	1.48373	1.19739e-15	2.20319e-11
Synm	1	0.467	0.221	0.39218	1.4802	1.59002e-17	2.92565e-13
Wnt2	1	0.71	0.428	0.389308	1.47596	7.47228e-15	1.3749e-10
Fabp3	1	0.463	0.202	0.379812	1.46201	2.88953e-13	5.31673e-09
Nebl	1	0.897	0.628	0.37931	1.46128	2.75532e-19	5.0698e-15
Aldh2	1	0.981	0.875	0.37823	1.4597	4.76917e-16	8.77527e-12
Ppp1r15a	1	0.556	0.301	0.377405	1.4585	2.1883e-13	4.02647e-09
RP24-64D24.4	1	0.449	0.243	0.375409	1.45559	1.8892e-10	3.47612e-06
Sh3bgrl	1	0.972	0.899	0.372113	1.4508	2.71318e-20	4.99225e-16
Crispld2	1	0.916	0.702	0.371543	1.44997	2.50167e-16	4.60307e-12
Myh10	1	0.846	0.671	0.370928	1.44908	5.98871e-16	1.10192e-11
Gsn	1	1	0.983	0.366387	1.44251	4.20635e-18	7.73968e-14
Thbd	1	0.85	0.668	0.363801	1.43879	5.9361e-13	1.09224e-08
Rora	1	0.654	0.468	0.362056	1.43628	1.55883e-13	2.86825e-09
Chpt1	1	0.808	0.645	0.360545	1.43411	5.75784e-16	1.05944e-11
H3f3b	1	1	0.984	0.353049	1.4234	2.70308e-15	4.97368e-11
Tubb4a	1	0.458	0.202	0.351989	1.42189	8.78653e-14	1.61672e-09
Ctgf	1	0.528	0.367	0.351417	1.42108	4.18065e-07	0.0076924
Prex2	1	0.916	0.701	0.350434	1.41968	1.15934e-16	2.13319e-12
Pdzd2	1	0.519	0.284	0.348951	1.41758	1.29785e-10	2.38805e-06
Smim4	1	0.79	0.615	0.347233	1.41515	2.31293e-10	4.25579e-06
Pkig	1	0.85	0.699	0.345387	1.41254	1.03524e-10	1.90484e-06
Ndrg2	1	0.766	0.549	0.344909	1.41186	7.69535e-11	1.41594e-06
Lrat	1	0.631	0.369	0.342866	1.40898	1.81499e-11	3.33959e-07
Mid1ip1	1	0.794	0.62	0.341538	1.40711	1.25663e-09	2.31219e-05
Fermt2	1	0.888	0.737	0.340661	1.40588	1.32221e-11	2.43287e-07
Specc1l	1	0.743	0.516	0.336985	1.40072	1.14337e-12	2.10381e-08
Atp1a2	1	0.864	0.639	0.336598	1.40018	5.05551e-16	9.30214e-12
Ltbp4	1	0.995	0.892	0.334712	1.39754	5.0048e-19	9.20883e-15
Mamdc2	1	0.841	0.606	0.333951	1.39647	6.34181e-15	1.16689e-10
Cdc42bpg	1	0.435	0.246	0.333743	1.39618	3.72093e-14	6.84651e-10
Fhl1	1	1	0.938	0.333402	1.39571	5.57e-18	1.02488e-13
Fxyd1	1	1	0.96	0.332452	1.39438	7.37442e-18	1.35689e-13
Sqstm1	1	0.855	0.712	0.332432	1.39435	5.37535e-11	9.89065e-07
Prdx6	1	0.958	0.862	0.332231	1.39407	8.18697e-13	1.5064e-08
Chchd10	1	0.435	0.175	0.331395	1.39291	7.38001e-13	1.35792e-08
Tmem204	1	0.818	0.591	0.331366	1.39287	9.85575e-14	1.81346e-09
Fibin	1	0.584	0.359	0.330547	1.39173	5.70183e-10	1.04914e-05
Gabarapl1	1	0.888	0.739	0.3244	1.3832	4.57796e-12	8.42344e-08
Fth1	1	1	0.999	0.321411	1.37907	3.0814e-20	5.66977e-16
Gpm6b	1	0.953	0.829	0.319148	1.37596	6.41673e-13	1.18068e-08
C1qtnf2	1	0.762	0.579	0.317654	1.3739	5.42159e-11	9.97572e-07
Twsg1	1	0.818	0.665	0.317429	1.37359	7.39448e-13	1.36058e-08
Dtna	1	0.439	0.267	0.314185	1.36914	4.56976e-10	8.40835e-06
Tmem119	1	0.832	0.681	0.312926	1.36742	7.74973e-10	1.42595e-05
Cox17	1	0.897	0.776	0.312187	1.36641	2.89697e-11	5.33043e-07
Il6ra	1	0.402	0.221	0.311624	1.36564	1.10783e-09	2.03841e-05
Klf13	1	0.771	0.634	0.311295	1.36519	1.1932e-11	2.1955e-07
Hadh	1	0.864	0.638	0.311198	1.36506	2.10819e-12	3.87907e-08
Prkg2	1	0.636	0.356	0.310344	1.36389	3.24237e-13	5.96596e-09
Map3k20	1	0.561	0.408	0.310023	1.36346	5.77157e-11	1.06197e-06
Lrp4	1	0.673	0.555	0.30997	1.36338	1.82487e-08	0.000335777
Prelp	1	0.986	0.92	0.309759	1.3631	1.0972e-16	2.01885e-12
Tns2	1	0.593	0.41	0.307641	1.36021	2.35015e-10	4.32428e-06
Sod1	1	0.748	0.614	0.305479	1.35727	3.58001e-11	6.58722e-07
Ablim3	1	0.561	0.394	0.304636	1.35613	1.06919e-08	0.000196732
Fam189a2	1	0.472	0.236	0.304266	1.35563	2.87911e-11	5.29756e-07
Stard13	1	0.495	0.301	0.303346	1.35438	1.32633e-10	2.44046e-06
Cox8b	1	0.318	0.117	0.30239	1.35309	2.026e-11	3.72784e-07
Tmsb4x	1	1	0.998	0.301982	1.35254	5.0616e-18	9.31335e-14
Cryab	1	0.981	0.884	0.300972	1.35117	2.41141e-13	4.43699e-09
Jup	1	0.435	0.238	0.300933	1.35112	4.32545e-10	7.95883e-06
Mme	1	0.607	0.408	0.300434	1.35044	1.18563e-10	2.18156e-06
Ftl1	1	1	0.998	0.299982	1.34983	5.22593e-17	9.61571e-13
Eef2	1	0.995	0.948	0.295175	1.34336	9.23469e-13	1.69918e-08
Pdgfra	1	0.921	0.823	0.294312	1.3422	5.43385e-10	9.99828e-06
Clic4	1	0.897	0.801	0.291147	1.33796	2.28343e-11	4.20152e-07
Slc38a5	1	0.72	0.481	0.2894	1.33563	1.65334e-10	3.04215e-06
Malat1	1	1	0.986	0.286378	1.3316	4.09323e-17	7.53155e-13
Lims1	1	0.794	0.666	0.285227	1.33006	6.44101e-09	0.000118515
Myo1b	1	0.668	0.494	0.281323	1.32488	1.26951e-08	0.000233591
Cox6b2	1	0.757	0.646	0.277743	1.32015	2.37298e-07	0.00436628
Nol3	1	0.584	0.441	0.2776	1.31996	5.01218e-08	0.000922241
Pfdn5	1	0.991	0.944	0.277492	1.31982	2.27717e-12	4.18999e-08
Col13a1	1	0.846	0.629	0.276952	1.3191	7.59463e-13	1.39741e-08
Slc29a1	1	0.729	0.537	0.276418	1.3184	2.13574e-08	0.000392976
Thra	1	0.771	0.693	0.274708	1.31615	2.98235e-09	5.48753e-05
Iscu	1	0.949	0.857	0.274111	1.31536	1.13446e-10	2.0874e-06
Polr3gl	1	0.57	0.388	0.27257	1.31334	9.41686e-10	1.7327e-05
Rps21	1	1	0.985	0.272511	1.31326	3.38954e-17	6.23675e-13
Ddt	1	0.701	0.506	0.271198	1.31153	3.4949e-08	0.000643062
Rpl5	1	0.986	0.951	0.270585	1.31073	5.55694e-11	1.02248e-06
Epha1	1	0.327	0.108	0.269773	1.30967	3.60871e-13	6.64003e-09
Fam43a	1	0.439	0.248	0.267714	1.30697	7.47066e-08	0.0013746
Zyx	1	0.972	0.847	0.265255	1.30376	5.33295e-11	9.81262e-07
Tprgl	1	0.874	0.781	0.264675	1.30301	1.31791e-07	0.00242496
RP23-24J10.5	1	0.963	0.861	0.264259	1.30247	3.80984e-09	7.01011e-05
Spint2	1	0.636	0.412	0.263306	1.30122	5.81929e-09	0.000107075
Rps29	1	1	0.993	0.262703	1.30044	2.31673e-19	4.26278e-15
Drap1	1	0.86	0.791	0.262493	1.30017	8.95156e-08	0.00164709
Gstk1	1	0.533	0.32	0.262344	1.29997	6.98709e-09	0.000128562
Rps27	1	1	0.996	0.261583	1.29899	1.23007e-17	2.26334e-13
Ypel3	1	0.93	0.832	0.260426	1.29748	6.12477e-09	0.000112696
Sdpr	1	0.729	0.511	0.260185	1.29717	1.26343e-10	2.32471e-06
Nfkbiz	1	0.533	0.376	0.258365	1.29481	6.58969e-09	0.00012125
Mylk	1	0.939	0.784	0.258236	1.29464	1.56221e-12	2.87446e-08
Rpl38	1	1	0.982	0.25718	1.29328	6.80956e-17	1.25296e-12
Macf1	1	0.981	0.852	0.253536	1.28857	3.53604e-17	6.50631e-13
Rplp1	1	1	0.995	0.253465	1.28848	3.77204e-19	6.94055e-15
Upk1b	1	0.715	0.432	0.252352	1.28705	8.32472e-14	1.53175e-09
Srsf5	1	0.916	0.854	0.251972	1.28656	1.81968e-08	0.000334821
Gm9843	1	0.617	0.491	0.25196	1.28654	2.2638e-08	0.00041654
Cdk2ap2	1	0.879	0.738	0.250535	1.28471	2.11564e-08	0.000389277
Gyg	1	0.991	0.838	0.250052	1.28409	1.45649e-15	2.67994e-11
Fat1	1	0.037	0.25	-0.255473	-1.29107	4.02829e-11	7.41206e-07
Sulf1	1	0.056	0.265	-0.256034	-1.2918	1.92798e-10	3.54747e-06
Cald1	1	0.888	0.853	-0.257115	-1.29319	2.72351e-09	5.01127e-05
Sirpa	1	0.033	0.252	-0.258019	-1.29436	3.58655e-12	6.59926e-08
Filip1l	1	0.089	0.292	-0.258099	-1.29447	2.55287e-09	4.69728e-05
S100a11	1	0.977	0.961	-0.259052	-1.2957	1.94739e-11	3.58321e-07
Lbp	1	0.033	0.224	-0.259073	-1.29573	5.10913e-10	9.40079e-06
Golim4	1	0.173	0.403	-0.259221	-1.29592	4.34953e-08	0.000800314
Gpx7	1	0.29	0.505	-0.259816	-1.29669	4.70006e-07	0.00864811
Serf1	1	0.201	0.418	-0.262132	-1.2997	4.20773e-08	0.000774223
Plvap	1	0.033	0.183	-0.263208	-1.3011	5.44346e-09	0.00010016
Pdgfrl	1	0.037	0.232	-0.264371	-1.30261	7.89085e-11	1.45192e-06
Cyp7b1	1	0.061	0.252	-0.26502	-1.30346	1.33876e-08	0.000246333
Sec61b	1	0.921	0.907	-0.265239	-1.30374	4.10723e-13	7.55731e-09
Sra1	1	0.495	0.654	-0.266707	-1.30566	4.50386e-07	0.00828711
Emp3	1	0.808	0.89	-0.268306	-1.30775	7.40694e-08	0.00136288
Mlec	1	0.192	0.412	-0.270297	-1.31035	2.48268e-07	0.00456814
Pdlim7	1	0.206	0.449	-0.270407	-1.3105	6.05641e-10	1.11438e-05
Pitpna	1	0.313	0.532	-0.276425	-1.31841	7.92774e-08	0.0014587
Tmed9	1	0.813	0.851	-0.277137	-1.31935	5.18077e-09	9.53262e-05
Ildr2	1	0.005	0.221	-0.283355	-1.32758	1.35663e-15	2.49619e-11
Slc25a5	1	0.664	0.767	-0.284017	-1.32846	3.06912e-07	0.00564719
Gfpt2	1	0.07	0.281	-0.285045	-1.32982	4.83802e-11	8.90195e-07
Fkbp10	1	0.224	0.462	-0.285054	-1.32983	2.08947e-08	0.000384463
Bpgm	1	0.065	0.253	-0.285203	-1.33003	1.04199e-09	1.91727e-05
Reep5	1	0.64	0.794	-0.285588	-1.33054	3.88891e-08	0.00071556
Elovl1	1	0.21	0.486	-0.285855	-1.3309	1.81576e-12	3.341e-08
Runx1	1	0.042	0.241	-0.287225	-1.33272	1.74141e-10	3.20419e-06
Tmed10	1	0.734	0.832	-0.288694	-1.33468	1.78603e-09	3.2863e-05
Lhfp	1	0.864	0.881	-0.289156	-1.3353	2.68862e-09	4.94706e-05
Vcan	1	0.028	0.242	-0.289177	-1.33533	2.02581e-12	3.72749e-08
Rps27l	1	0.935	0.921	-0.293228	-1.34075	8.39804e-13	1.54524e-08
Atox1	1	0.771	0.83	-0.294393	-1.34231	6.42078e-08	0.00118142
Prdx5	1	0.818	0.86	-0.301637	-1.35207	1.98736e-10	3.65675e-06
H2-D1	1	0.944	0.931	-0.303587	-1.35471	4.12356e-07	0.00758735
Fads3	1	0.262	0.514	-0.303733	-1.35491	1.48337e-09	2.72939e-05
Ergic3	1	0.631	0.77	-0.304541	-1.356	3.74701e-07	0.00689449
Nudt4	1	0.196	0.399	-0.304656	-1.35616	3.93195e-07	0.00723479
Hdlbp	1	0.379	0.61	-0.305812	-1.35773	1.7318e-07	0.00318651
RP24-175N4.1	1	0.075	0.298	-0.308013	-1.36072	9.7244e-11	1.78929e-06
Ctsb	1	0.949	0.94	-0.308635	-1.36156	1.39266e-12	2.5625e-08
Slc39a14	1	0.089	0.319	-0.308758	-1.36173	1.24187e-09	2.28504e-05
Cyp1b1	1	0	0.116	-0.310934	-1.3647	3.5538e-10	6.53899e-06
Ecscr	1	0.019	0.246	-0.31097	-1.36475	5.53625e-15	1.01867e-10
Gda	1	0.009	0.177	-0.312629	-1.36701	2.36009e-11	4.34256e-07
Kdelr3	1	0.327	0.544	-0.313374	-1.36803	2.68107e-07	0.00493316
Ak1	1	0.243	0.479	-0.315578	-1.37105	2.07158e-09	3.81171e-05
Dpt	1	0.916	0.887	-0.317582	-1.3738	4.37657e-07	0.00805288
Mmp14	1	0.192	0.425	-0.318091	-1.3745	9.44148e-08	0.00173723
Ssr4	1	0.785	0.856	-0.318986	-1.37573	1.14955e-11	2.11517e-07
Cyb5r3	1	0.593	0.745	-0.320174	-1.37737	1.45254e-07	0.00267267
Bmp1	1	0.107	0.366	-0.320292	-1.37753	3.52034e-10	6.47742e-06
Loxl1	1	0.916	0.916	-0.320536	-1.37787	2.66507e-08	0.000490373
Bgn	1	1	0.989	-0.321967	-1.37984	5.08089e-07	0.00934883
Ctsd	1	0.818	0.854	-0.322363	-1.38039	5.05885e-08	0.000930828
Scara5	1	0.009	0.116	-0.322835	-1.38104	1.32253e-07	0.00243346
Zbp1	1	0.019	0.252	-0.323862	-1.38246	5.41337e-17	9.9606e-13
Pls3	1	0.234	0.465	-0.324177	-1.38289	1.09972e-08	0.000202349
Cd63	1	0.995	0.972	-0.327714	-1.38779	8.80678e-16	1.62045e-11
Fndc3b	1	0.229	0.469	-0.327935	-1.3881	1.59002e-08	0.000292563
Cotl1	1	0.065	0.264	-0.329537	-1.39032	6.36902e-10	1.1719e-05
Ifi205	1	0	0.162	-0.3299	-1.39083	2.81991e-16	5.18863e-12
Lsp1	1	0.234	0.432	-0.330387	-1.39151	4.46785e-07	0.00822084
Rnf149	1	0.089	0.311	-0.333545	-1.39591	1.16421e-11	2.14215e-07
Il1r1	1	0.098	0.372	-0.33421	-1.39684	1.21356e-13	2.23295e-09
Ahnak2	1	0.009	0.219	-0.334829	-1.3977	4.36592e-16	8.0333e-12
Myl6	1	0.995	0.97	-0.337817	-1.40188	3.59036e-16	6.60626e-12
Gm47283	1	0.159	0.393	-0.338598	-1.40298	8.61171e-10	1.58456e-05
Oaf	1	0.154	0.406	-0.33935	-1.40403	6.54172e-12	1.20368e-07
Tgfbr2	1	0.813	0.829	-0.342284	-1.40816	2.5203e-07	0.00463736
Bok	1	0.229	0.44	-0.344549	-1.41135	6.33582e-09	0.000116579
Rhoc	1	0.72	0.792	-0.346871	-1.41463	4.40537e-13	8.10589e-09
Cxcl16	1	0.266	0.494	-0.349698	-1.41864	1.09515e-08	0.000201508
Cmtm3	1	0.224	0.521	-0.351403	-1.42106	1.83413e-12	3.3748e-08
Kcnj8	1	0.07	0.27	-0.354098	-1.42489	2.20193e-10	4.05155e-06
Pfn1	1	0.958	0.943	-0.3541	-1.4249	1.45365e-17	2.67471e-13
B2m	1	1	0.99	-0.354558	-1.42555	7.40048e-11	1.36169e-06
Hmgn3	1	0.056	0.331	-0.358005	-1.43047	2.57627e-16	4.74033e-12
Dclk1	1	0.098	0.325	-0.358803	-1.43161	9.24004e-10	1.70017e-05
Islr	1	0.154	0.424	-0.364778	-1.44019	1.04782e-11	1.928e-07
Osr1	1	0.196	0.406	-0.367597	-1.44426	4.34407e-08	0.000799308
Rbm3	1	0.617	0.758	-0.369518	-1.44704	9.78014e-11	1.79955e-06
Steap4	1	0.065	0.287	-0.371994	-1.45062	5.90608e-10	1.08672e-05
Capg	1	0.173	0.422	-0.37221	-1.45094	9.18833e-13	1.69065e-08
Adcy7	1	0.056	0.326	-0.373025	-1.45212	1.27353e-14	2.3433e-10
Tceal9	1	0.72	0.824	-0.374552	-1.45434	1.26691e-10	2.33111e-06
Rcn3	1	0.799	0.855	-0.3761	-1.45659	9.86989e-10	1.81606e-05
Wls	1	0.187	0.48	-0.381949	-1.46514	1.04163e-12	1.91659e-08
Anxa3	1	0.009	0.209	-0.382161	-1.46545	1.46652e-15	2.6984e-11
Cd248	1	0.014	0.226	-0.389827	-1.47672	2.71378e-15	4.99336e-11
Prrx2	1	0.047	0.341	-0.392206	-1.48024	2.64498e-19	4.86677e-15
Wisp1	1	0.028	0.261	-0.392406	-1.48054	2.46622e-15	4.53784e-11
Ppib	1	0.897	0.937	-0.395231	-1.48473	9.89763e-19	1.82116e-14
P4hb	1	0.659	0.785	-0.3957	-1.48542	4.58927e-10	8.44425e-06
H2-K1	1	0.687	0.812	-0.396244	-1.48623	4.61837e-07	0.00849781
Pdia6	1	0.631	0.779	-0.399696	-1.49137	1.74033e-09	3.20222e-05
Npdc1	1	0.509	0.727	-0.399775	-1.49149	1.64091e-09	3.01928e-05
Rrbp1	1	0.738	0.828	-0.400551	-1.49265	7.79799e-11	1.43483e-06
Efemp2	1	0.589	0.728	-0.404442	-1.49847	1.11802e-10	2.05715e-06
Gdf10	1	0.079	0.259	-0.408573	-1.50467	1.10476e-07	0.00203276
Id2	1	0.103	0.316	-0.408665	-1.50481	1.90066e-09	3.49721e-05
Ssr2	1	0.612	0.778	-0.411876	-1.50965	6.25956e-12	1.15176e-07
Podn	1	0.206	0.412	-0.412381	-1.51041	3.76578e-07	0.00692903
Iigp1	1	0.22	0.454	-0.412994	-1.51134	3.58513e-08	0.000659663
Ctsk	1	0.042	0.324	-0.419745	-1.52157	1.5918e-17	2.9289e-13
Mmp23	1	0.033	0.278	-0.420645	-1.52294	5.0919e-16	9.3691e-12
Hspg2	1	0.318	0.575	-0.422084	-1.52514	2.09225e-08	0.000384975
Calu	1	0.584	0.758	-0.422632	-1.52597	1.43804e-10	2.64599e-06
Hsp90b1	1	0.822	0.881	-0.425641	-1.53057	1.63978e-10	3.0172e-06
Scn1b	1	0.089	0.436	-0.425809	-1.53083	7.08614e-22	1.30385e-17
Phlda3	1	0.678	0.777	-0.428632	-1.53516	9.20211e-14	1.69319e-09
Fndc1	1	0.042	0.295	-0.430871	-1.5386	7.64195e-15	1.40612e-10
Prss23	1	0.023	0.211	-0.432429	-1.541	2.16599e-12	3.98542e-08
Tmem176b	1	0.986	0.948	-0.437726	-1.54918	9.17434e-14	1.68808e-09
Tmed3	1	0.621	0.799	-0.438344	-1.55014	2.65881e-12	4.89222e-08
Serpine2	1	0.939	0.854	-0.438396	-1.55022	3.30895e-10	6.08846e-06
Col6a1	1	0.818	0.884	-0.440229	-1.55306	3.56268e-09	6.55532e-05
Plat	1	0.229	0.501	-0.444431	-1.5596	2.91198e-10	5.35803e-06
Vmp1	1	0.36	0.578	-0.445116	-1.56067	3.89482e-08	0.000716647
Cd9	1	0.061	0.217	-0.446393	-1.56267	1.35352e-09	2.49048e-05
Man2a1	1	0.248	0.529	-0.449566	-1.56763	6.42769e-10	1.1827e-05
Entpd2	1	0.023	0.19	-0.450649	-1.56933	1.16743e-10	2.14807e-06
Col15a1	1	0.009	0.229	-0.454655	-1.57563	6.33394e-17	1.16544e-12
Ptgfrn	1	0.187	0.519	-0.457961	-1.58085	8.47973e-14	1.56027e-09
Tshz2	1	0.266	0.528	-0.458724	-1.58205	2.9819e-10	5.4867e-06
Crip1	1	0.883	0.901	-0.460147	-1.58431	9.94718e-08	0.00183028
Lgmn	1	0.565	0.72	-0.469299	-1.59887	2.62728e-07	0.00483419
Fxyd5	1	0.103	0.391	-0.475436	-1.60872	6.27959e-17	1.15544e-12
C1qtnf6	1	0.121	0.458	-0.47718	-1.61152	1.65736e-17	3.04954e-13
Fbln2	1	0.014	0.277	-0.478014	-1.61287	1.70955e-18	3.14556e-14
Tmem176a	1	0.981	0.929	-0.480657	-1.61714	9.27149e-13	1.70595e-08
Arpc1b	1	0.827	0.877	-0.48444	-1.62327	2.6724e-17	4.91722e-13
Nrcam	1	0.21	0.42	-0.48451	-1.62338	2.50948e-07	0.00461744
Ctsc	1	0.061	0.37	-0.49006	-1.63241	8.4699e-19	1.55846e-14
Ostc	1	0.575	0.77	-0.492194	-1.6359	3.65726e-19	6.72936e-15
Il33	1	0.033	0.205	-0.493784	-1.63851	1.76158e-10	3.24131e-06
Tpm1	1	0.766	0.792	-0.496961	-1.64372	2.16925e-16	3.99141e-12
Pltp	1	0.21	0.507	-0.502344	-1.65259	8.75764e-14	1.6114e-09
C1s1	1	0.664	0.801	-0.511127	-1.66717	3.00056e-11	5.52103e-07
Ccl7	1	0.014	0.14	-0.516981	-1.67696	5.40146e-08	0.000993868
Pdpn	1	0.028	0.347	-0.517374	-1.67762	2.73863e-24	5.03908e-20
Clec11a	1	0.21	0.492	-0.51764	-1.67806	2.67525e-12	4.92246e-08
Lcn2	1	0.014	0.178	-0.521935	-1.68528	3.85736e-10	7.09754e-06
Nid1	1	0.364	0.644	-0.528886	-1.69704	4.15902e-10	7.6526e-06
S100a4	1	0.089	0.298	-0.535806	-1.70882	7.38516e-11	1.35887e-06
Pmepa1	1	0.724	0.813	-0.541796	-1.71909	6.12953e-13	1.12783e-08
Tm4sf1	1	0.023	0.288	-0.547608	-1.72911	5.71158e-20	1.05093e-15
Pdgfrb	1	0.07	0.398	-0.558155	-1.74745	5.6235e-19	1.03472e-14
Ebf1	1	0.014	0.146	-0.560756	-1.752	2.50981e-09	4.61805e-05
Serpinh1	1	0.981	0.968	-0.563218	-1.75632	1.01726e-29	1.87177e-25
Rbp4	1	0.089	0.24	-0.568846	-1.76623	3.28092e-07	0.00603689
Lum	1	0.033	0.174	-0.569598	-1.76756	1.019e-07	0.00187496
Ace	1	0.023	0.333	-0.570428	-1.76902	3.01491e-22	5.54743e-18
Calr	1	0.785	0.881	-0.570997	-1.77003	5.09885e-22	9.38188e-18
Fbln1	1	0.575	0.735	-0.57314	-1.77383	4.40666e-09	8.10825e-05
Col5a1	1	0.238	0.571	-0.573991	-1.77534	1.99298e-14	3.66708e-10
Htra3	1	0.332	0.531	-0.585448	-1.79579	3.00209e-07	0.00552384
Smoc2	1	0.075	0.248	-0.597787	-1.81809	3.85375e-08	0.000709091
Lgals1	1	0.991	0.98	-0.60926	-1.83907	1.64691e-24	3.03031e-20
Mfap2	1	0.262	0.582	-0.613404	-1.84671	4.29073e-15	7.89494e-11
Ppic	1	0.762	0.825	-0.616256	-1.85198	4.00981e-21	7.37806e-17
Adamts2	1	0.416	0.683	-0.630886	-1.87927	9.90971e-15	1.82339e-10
Cpxm1	1	0.215	0.56	-0.6323	-1.88193	2.04115e-17	3.75572e-13
Ccl19	1	0.112	0.324	-0.645048	-1.90608	6.02649e-10	1.10887e-05
Igfbp7	1	1	0.989	-0.659359	-1.93355	7.10299e-30	1.30695e-25
Csrp2	1	0.145	0.424	-0.671278	-1.95674	5.29364e-15	9.74029e-11
Mfap5	1	0.85	0.917	-0.67282	-1.95976	2.58744e-18	4.76089e-14
Mdk	1	0.252	0.532	-0.674188	-1.96244	3.74802e-13	6.89635e-09
Col14a1	1	0.079	0.366	-0.677109	-1.96818	8.26955e-16	1.5216e-11
S100a6	1	0.939	0.963	-0.682609	-1.97903	6.97468e-29	1.28334e-24
Aebp1	1	0.505	0.7	-0.685273	-1.98431	8.38475e-10	1.54279e-05
Col4a2	1	0.425	0.645	-0.691085	-1.99588	1.55745e-12	2.86571e-08
Axl	1	0.037	0.425	-0.699014	-2.01177	4.70081e-30	8.64949e-26
Mgp	1	1	1	-0.699042	-2.01182	6.55409e-12	1.20595e-07
Col4a1	1	0.547	0.73	-0.705708	-2.02528	1.49189e-13	2.74507e-09
Serpinf1	1	0.084	0.328	-0.734431	-2.0843	4.04944e-13	7.45097e-09
Fxyd6	1	0.103	0.405	-0.738736	-2.09329	6.06123e-18	1.11527e-13
Ly6e	1	0.355	0.654	-0.749652	-2.11626	1.06485e-16	1.95932e-12
Fst	1	0	0.222	-0.774826	-2.17021	5.77863e-21	1.06327e-16
Ccl11	1	0.023	0.195	-0.791601	-2.20693	8.95396e-12	1.64753e-07
Serpina3n	1	0.757	0.829	-0.814879	-2.2589	1.39215e-12	2.56155e-08
Meg3	1	0.009	0.162	-0.863589	-2.37166	4.08318e-11	7.51304e-07
Cygb	1	0.238	0.569	-0.870859	-2.38896	1.05947e-18	1.94942e-14
Igfbp5	1	0.065	0.32	-0.920784	-2.51126	5.44234e-14	1.00139e-09
Mmp2	1	0.621	0.83	-0.922402	-2.51532	5.64191e-24	1.03811e-19
Fbn1	1	0.495	0.755	-0.928888	-2.53169	7.54893e-26	1.389e-21
Igf1	1	0.449	0.681	-0.933798	-2.54415	2.04352e-19	3.76007e-15
Mt1	1	0.654	0.81	-0.938113	-2.55516	1.38647e-13	2.55111e-09
Ccdc80	1	0.065	0.495	-0.949847	-2.58531	4.89797e-30	9.01227e-26
Fstl1	1	0.584	0.826	-0.967855	-2.63229	3.61341e-29	6.64867e-25
Col1a1	1	0.981	0.946	-0.97393	-2.64833	2.3141e-21	4.25795e-17
Acta2	1	0.042	0.354	-0.975528	-2.65257	4.88412e-22	8.98678e-18
Pi16	1	0.103	0.275	-1.01896	-2.7703	3.48457e-09	6.41162e-05
RP23-99G21.3	1	0.061	0.263	-1.02127	-2.77671	5.91157e-10	1.08773e-05
C4b	1	0.308	0.696	-1.0358	-2.81735	1.2464e-24	2.29338e-20
Plac8	1	0.037	0.478	-1.06231	-2.89304	5.02352e-36	9.24328e-32
Sparc	1	0.995	0.987	-1.09217	-2.98074	1.6782e-44	3.08788e-40
Col1a2	1	0.981	0.957	-1.09525	-2.98994	2.51305e-30	4.62402e-26
Col5a2	1	0.425	0.719	-1.10351	-3.01473	1.46848e-25	2.70201e-21
Ltbp2	1	0.037	0.408	-1.118	-3.05873	1.13732e-25	2.09268e-21
Lpl	1	0.168	0.583	-1.15883	-3.1862	1.4488e-27	2.66579e-23
Ly6a	1	0.136	0.425	-1.19109	-3.29065	4.0977e-17	7.53978e-13
Fn1	1	0.935	0.866	-1.23698	-3.44518	7.74174e-21	1.42448e-16
Sfrp1	1	0.089	0.519	-1.25229	-3.49836	4.52784e-29	8.33122e-25
Hp	1	0.22	0.533	-1.31996	-3.74329	6.56962e-15	1.20881e-10
Col3a1	1	0.972	0.959	-1.36064	-3.89868	3.89031e-42	7.15817e-38
Saa3	1	0.014	0.309	-1.42072	-4.14009	6.41673e-22	1.18068e-17
Cxcl13	1	0.009	0.233	-1.47069	-4.35224	1.83868e-16	3.38318e-12
Cxcl12	1	0.262	0.7	-1.48022	-4.39391	9.7994e-34	1.80309e-29
Mt2	1	0.388	0.704	-1.50695	-4.51296	4.29305e-21	7.89922e-17
Eln	1	0.846	0.903	-1.59371	-4.92195	7.81209e-19	1.43742e-14
Timp1	1	0.168	0.671	-1.87068	-6.49273	2.70116e-44	4.97014e-40
Igfbp4	1	0.397	0.799	-2.00919	-7.45724	3.45963e-45	6.36571e-41
Dcn	1	0.472	0.717	-2.36481	-10.642	5.9833e-24	1.10093e-19
Spp1	1	0.005	0.522	-2.74209	-15.5193	4.83587e-50	8.898e-46

## Sheet: 2
gene	cluster	pct.1	pct.2	avg_logFC	FoldChange	p_val	p_val_adj
Nr4a1	2	1	0.52	1.17433	3.23597	7.90071e-32	1.45373e-27
Zfp36	2	1	0.715	1.20094	3.32324	1.08419e-30	1.99491e-26
Junb	2	1	0.857	1.19183	3.29311	1.89113e-29	3.47967e-25
Btg2	2	1	0.783	1.11731	3.05661	2.14271e-28	3.94258e-24
Egr1	2	1	0.773	1.03226	2.80741	2.58766e-27	4.76129e-23
Fosb	2	0.95	0.525	1.11723	3.05637	3.17473e-25	5.8415e-21
Fos	2	1	0.841	1.08992	2.97404	3.84361e-23	7.07225e-19
Klf2	2	0.883	0.481	1.04407	2.84076	5.67524e-20	1.04424e-15
Mt1	2	0.967	0.781	1.03992	2.829	1.81801e-19	3.34514e-15
Maff	2	0.8	0.388	0.970014	2.63798	2.63168e-19	4.84229e-15
Nr4a2	2	0.533	0.127	0.977914	2.6589	1.13616e-18	2.09053e-14
Atf3	2	0.867	0.336	0.89148	2.43874	1.41801e-17	2.60914e-13
Ier2	2	1	0.805	0.819013	2.26826	3.79242e-17	6.97805e-13
Csrnp1	2	0.633	0.191	0.732432	2.08013	8.3409e-16	1.53473e-11
Jund	2	1	0.934	0.759481	2.13717	2.33786e-15	4.30165e-11
Jun	2	0.983	0.811	0.81137	2.25099	3.49705e-15	6.43457e-11
Gadd45b	2	0.733	0.478	0.925255	2.52251	4.92673e-15	9.06519e-11
Fn1	2	0.783	0.88	-1.73272	-5.65602	5.12056e-15	9.42184e-11
Socs3	2	0.9	0.516	0.843402	2.32426	7.05907e-15	1.29887e-10
RP23-99G21.3	2	0.583	0.221	1.41208	4.10449	3.44349e-14	6.33603e-10
Scgb1a1	2	0.967	0.545	0.597589	1.81773	2.74824e-13	5.05677e-09
Klf4	2	0.783	0.348	0.863114	2.37053	2.7926e-13	5.13839e-09
C4b	2	0.933	0.63	0.601809	1.82542	3.70486e-13	6.81694e-09
Ppp1r15a	2	0.717	0.321	0.70515	2.02415	3.35388e-12	6.17113e-08
Serpine2	2	0.7	0.873	-1.13837	-3.12168	4.32641e-12	7.96059e-08
Hspa1a	2	0.75	0.322	0.74401	2.10436	6.19001e-12	1.13896e-07
Pim1	2	0.683	0.363	0.794366	2.21304	7.14449e-12	1.31459e-07
Gem	2	0.683	0.311	0.722567	2.05971	1.10755e-11	2.03789e-07
Sepp1	2	0.983	0.938	0.560016	1.7507	1.54718e-11	2.8468e-07
Spp1	2	0.067	0.465	-2.5405	-12.686	1.04542e-10	1.92358e-06
Dusp1	2	0.983	0.845	0.569522	1.76742	5.76233e-10	1.06027e-05
Nfkbiz	2	0.633	0.388	0.571405	1.77075	8.1692e-10	1.50313e-05
Tpt1	2	1	0.995	0.325717	1.38502	1.01954e-09	1.87596e-05
Fth1	2	1	0.999	0.415096	1.51452	1.68768e-09	3.10533e-05
Kcnk2	2	0.517	0.159	0.439559	1.55202	3.6546e-09	6.72447e-05
Cdkn1c	2	0.683	0.295	0.322143	1.38008	1.11024e-08	0.000204283
Id3	2	0.983	0.936	0.577539	1.78165	2.19414e-08	0.000403721
Coq10b	2	0.517	0.318	0.432948	1.5418	2.81366e-08	0.000517714
RP24-64D24.4	2	0.617	0.258	0.458699	1.58201	3.91814e-08	0.000720938
Bmper	2	0.017	0.311	-0.419043	-1.52051	4.33017e-08	0.000796751
Nbl1	2	0.967	0.938	0.463896	1.59026	4.39041e-08	0.000807835
Mmp3	2	0.6	0.366	0.959866	2.61135	4.76285e-08	0.000876364
Bambi	2	0.45	0.236	0.599056	1.8204	5.01431e-08	0.000922633
Rhob	2	0.95	0.8	0.546684	1.72751	5.63976e-08	0.00103772
Mt2	2	0.9	0.65	0.506275	1.6591	5.72194e-08	0.00105284
Ccnl1	2	0.683	0.453	0.504958	1.65692	7.0587e-08	0.0012988
Fbn1	2	0.75	0.718	-0.564575	-1.7587	7.2973e-08	0.0013427
Tnc	2	0.017	0.311	-0.828957	-2.29093	9.99605e-08	0.00183927
Rps28	2	1	0.993	0.326437	1.38602	1.55013e-07	0.00285224
C1qtnf6	2	0.083	0.424	-0.452311	-1.57194	1.56062e-07	0.00287155
Ier3	2	0.7	0.409	0.567022	1.76301	1.90736e-07	0.00350954
Nfib	2	0.967	0.901	0.375476	1.45568	2.60856e-07	0.00479976
Hoxa5	2	0.767	0.482	0.470279	1.60044	2.87057e-07	0.00528185
Nr4a3	2	0.333	0.089	0.380985	1.46373	3.8372e-07	0.00706044
Dnajb1	2	0.6	0.382	0.624636	1.86757	3.90849e-07	0.00719162
Timp3	2	0.983	0.924	0.423737	1.52766	4.33524e-07	0.00797685
Pim3	2	0.483	0.215	0.486638	1.62684	4.36756e-07	0.00803631
Ar	2	0.6	0.294	0.44015	1.55294	5.37086e-07	0.00988238

## Sheet: 3
gene	cluster	pct.1	pct.2	avg_logFC	FoldChange	p_val	p_val_adj
Igfbp6	3	0.989	0.751	0.963268	2.62024	2.24474e-53	4.13032e-49
Nbl1	3	0.984	0.933	0.843137	2.32364	1.45194e-35	2.67157e-31
Rbp4	3	0.418	0.192	0.824161	2.27997	4.65637e-16	8.56772e-12
Timp3	3	1	0.916	0.615105	1.84985	5.47814e-29	1.00798e-24
Scgb1a1	3	0.94	0.51	0.60598	1.83305	4.74548e-38	8.73169e-34
Gsn	3	1	0.983	0.595474	1.81389	1.17383e-28	2.15985e-24
Sepp1	3	0.989	0.934	0.587499	1.79948	1.07549e-31	1.97891e-27
Apoe	3	1	0.976	0.56537	1.7601	4.33544e-19	7.9772e-15
Fxyd6	3	0.582	0.333	0.564792	1.75908	9.39057e-16	1.72787e-11
Smoc2	3	0.391	0.202	0.509154	1.66388	1.24793e-08	0.000229618
Flt3l	3	0.69	0.441	0.502323	1.65256	1.4567e-19	2.68034e-15
Inmt	3	1	0.954	0.501339	1.65093	7.50368e-24	1.38068e-19
Adh7	3	0.185	0.056	0.499029	1.64712	8.11384e-11	1.49295e-06
Lgals3	3	0.522	0.267	0.489226	1.63105	5.23669e-15	9.6355e-11
Kcnk2	3	0.391	0.143	0.475868	1.60941	4.85176e-17	8.92725e-13
Adh1	3	0.891	0.781	0.472719	1.60435	1.60513e-15	2.95345e-11
Lrat	3	0.592	0.38	0.462757	1.58845	9.05832e-10	1.66673e-05
Rcn1	3	0.859	0.721	0.451443	1.57058	1.91644e-21	3.52625e-17
Pid1	3	0.918	0.705	0.447908	1.56503	2.02427e-19	3.72466e-15
Cdkn1c	3	0.549	0.278	0.437662	1.54908	7.42719e-15	1.3666e-10
Bcas3	3	0.457	0.271	0.436926	1.54794	4.87652e-14	8.9728e-10
Cpq	3	0.777	0.649	0.421063	1.52358	3.09252e-18	5.69024e-14
Cav1	3	0.603	0.311	0.419563	1.5213	8.13885e-16	1.49755e-11
Slc43a3	3	0.918	0.831	0.411137	1.50853	4.83304e-13	8.89279e-09
Nt5dc2	3	0.875	0.712	0.410991	1.50831	5.95982e-16	1.09661e-11
Clec11a	3	0.609	0.432	0.40719	1.50259	1.27963e-09	2.35451e-05
Cst3	3	1	0.993	0.402684	1.49583	5.55697e-15	1.02248e-10
Tsc22d3	3	0.783	0.544	0.40058	1.49269	4.27835e-14	7.87217e-10
Slco2b1	3	0.397	0.123	0.391902	1.47979	2.30594e-17	4.24293e-13
Ogn	3	0.967	0.908	0.386515	1.47184	3.50888e-15	6.45634e-11
Ar	3	0.592	0.267	0.383348	1.46719	1.8273e-17	3.36223e-13
Tgfb3	3	0.63	0.431	0.381042	1.46381	2.22087e-11	4.0864e-07
Gstm1	3	0.989	0.875	0.375641	1.45592	2.37145e-22	4.36347e-18
Mamdc2	3	0.799	0.617	0.353604	1.42419	5.45067e-11	1.00292e-06
St8sia2	3	0.364	0.156	0.340516	1.40567	5.02733e-12	9.25028e-08
Cox6b2	3	0.832	0.638	0.338104	1.40229	2.7994e-10	5.15089e-06
Rnase4	3	0.973	0.897	0.323203	1.38155	5.92452e-12	1.09011e-07
Fth1	3	1	0.999	0.317683	1.37394	1.35388e-17	2.49114e-13
RP24-179D17.1	3	0.283	0.07	0.314081	1.369	1.57451e-15	2.8971e-11
Glul	3	0.663	0.524	0.31393	1.36879	1.77122e-08	0.000325905
Dhrs3	3	0.554	0.361	0.311644	1.36567	7.23742e-09	0.000133169
Plac9b	3	0.668	0.53	0.310361	1.36392	3.05559e-08	0.000562229
Kazald1	3	0.549	0.348	0.308521	1.36141	9.11156e-08	0.00167653
Gas6	3	0.962	0.849	0.307631	1.3602	2.17166e-10	3.99585e-06
Ptgis	3	0.918	0.872	0.304969	1.35658	3.29618e-11	6.06496e-07
RP23-52N2.1	3	0.668	0.445	0.301919	1.35245	1.4598e-09	2.68603e-05
Slc1a3	3	0.712	0.547	0.299634	1.34936	4.37745e-09	8.05451e-05
Fgfr3	3	0.603	0.439	0.292084	1.33922	2.84191e-08	0.000522911
Cped1	3	0.636	0.471	0.291306	1.33817	7.91699e-09	0.000145673
Cfh	3	0.951	0.871	0.290721	1.33739	1.725e-07	0.003174
Tnfsf13b	3	0.766	0.622	0.289572	1.33586	1.93064e-07	0.00355238
Pcolce2	3	0.989	0.913	0.289502	1.33576	1.25884e-13	2.31627e-09
Sult5a1	3	0.413	0.244	0.289301	1.33549	3.22758e-08	0.000593874
Pink1	3	0.679	0.562	0.285627	1.3306	7.0577e-10	1.29862e-05
Galnt15	3	0.386	0.162	0.276644	1.3187	1.7096e-10	3.14567e-06
Plac9c	3	0.707	0.545	0.27264	1.31343	4.96888e-08	0.000914274
Tns1	3	0.929	0.807	0.271657	1.31214	4.82767e-10	8.88292e-06
Kank3	3	0.576	0.358	0.262298	1.29991	5.88412e-09	0.000108268
Sparcl1	3	1	0.96	0.26054	1.29763	8.94575e-13	1.64602e-08
Sptbn1	3	0.967	0.906	0.257858	1.29416	5.49705e-08	0.00101146
Ndrg2	3	0.75	0.556	0.256209	1.29202	6.72673e-08	0.00123772
Col16a1	3	0.228	0.425	-0.253654	-1.28873	4.50458e-07	0.00828844
Myl6	3	0.995	0.97	-0.255037	-1.29051	2.67514e-09	4.92226e-05
Chst2	3	0.109	0.312	-0.262243	-1.29984	3.85568e-09	7.09445e-05
Slc39a14	3	0.092	0.314	-0.277257	-1.31951	3.72137e-11	6.84732e-07
Zbp1	3	0.043	0.243	-0.277835	-1.32027	1.16361e-11	2.14105e-07
Pfn1	3	0.94	0.946	-0.286372	-1.33159	1.17563e-07	0.00216315
Gda	3	0.016	0.173	-0.289361	-1.33557	1.90556e-10	3.50623e-06
Fzd1	3	0.31	0.566	-0.293626	-1.34128	1.77525e-10	3.26646e-06
Tnfaip2	3	0.158	0.363	-0.295814	-1.34422	2.38695e-08	0.000439199
Ecscr	3	0.022	0.241	-0.300705	-1.35081	3.07264e-15	5.65365e-11
Ppp1r14b	3	0.342	0.542	-0.301701	-1.35216	3.82605e-07	0.00703992
Uqcrq	3	0.75	0.838	-0.305869	-1.3578	4.70667e-10	8.66027e-06
Gucy1a3	3	0.065	0.273	-0.307068	-1.35943	4.2809e-11	7.87685e-07
Cotl1	3	0.076	0.258	-0.316443	-1.37224	5.5066e-09	0.000101321
Bmp1	3	0.136	0.357	-0.321259	-1.37886	1.40587e-10	2.58681e-06
Arpc1b	3	0.886	0.868	-0.329966	-1.39092	3.80905e-08	0.000700865
Cd248	3	0.054	0.216	-0.334233	-1.39687	2.0397e-08	0.000375305
Mrc2	3	0.413	0.592	-0.350444	-1.4197	1.24457e-07	0.00229
Cald1	3	0.848	0.86	-0.361037	-1.43482	4.11143e-10	7.56503e-06
Cfl1	3	0.929	0.932	-0.36732	-1.44386	5.59211e-14	1.02895e-09
Bmper	3	0.065	0.331	-0.372651	-1.45158	5.681e-16	1.0453e-11
C1qtnf6	3	0.212	0.438	-0.382948	-1.4666	9.66923e-11	1.77914e-06
Hist1h2bc	3	0.668	0.773	-0.391049	-1.47853	1.78629e-09	3.28677e-05
Id3	3	0.918	0.94	-0.392046	-1.48001	6.72177e-09	0.000123681
Rcan1	3	0.12	0.366	-0.404857	-1.49909	8.22799e-13	1.51395e-08
Fstl1	3	0.837	0.787	-0.4206	-1.52287	1.96776e-11	3.62069e-07
Nrep	3	0.201	0.417	-0.421682	-1.52452	3.58663e-09	6.5994e-05
Lgals1	3	0.995	0.979	-0.43317	-1.54214	1.35038e-10	2.48469e-06
Col4a1	3	0.668	0.709	-0.458062	-1.58101	3.94472e-12	7.25828e-08
Fbn1	3	0.674	0.725	-0.465738	-1.59319	1.53141e-11	2.8178e-07
H3f3b	3	0.984	0.987	-0.477876	-1.61265	1.93924e-19	3.56821e-15
Serpine1	3	0.087	0.267	-0.509065	-1.66373	1.22373e-09	2.25166e-05
Lox	3	0.527	0.733	-0.516275	-1.67577	4.70396e-14	8.65528e-10
Col4a2	3	0.505	0.629	-0.520909	-1.68356	4.53856e-11	8.35096e-07
Cdkn2c	3	0.413	0.626	-0.522663	-1.68651	3.85568e-11	7.09444e-07
Ebf1	3	0.027	0.141	-0.527904	-1.69537	2.97213e-07	0.00546872
Col1a2	3	0.989	0.956	-0.544376	-1.72353	8.50062e-08	0.00156411
Col5a2	3	0.668	0.679	-0.622088	-1.86281	3.79554e-17	6.9838e-13
Plac8	3	0.261	0.438	-0.643592	-1.90331	2.26343e-08	0.00041647
Igf1	3	0.473	0.673	-0.701496	-2.01677	2.37881e-13	4.37701e-09
Col1a1	3	0.973	0.948	-0.707997	-2.02992	4.7334e-11	8.70946e-07
Serpine2	3	0.793	0.876	-0.718991	-2.05236	1.57298e-14	2.89429e-10
Fst	3	0.016	0.215	-0.730023	-2.07513	4.2594e-14	7.83729e-10
Acta2	3	0.152	0.332	-0.731041	-2.07724	4.14245e-07	0.00762211
Sfrp1	3	0.38	0.47	-0.733745	-2.08287	1.00955e-07	0.00185757
Eln	3	0.962	0.886	-0.840251	-2.31695	7.55332e-08	0.00138981
Ltbp2	3	0.087	0.393	-0.846435	-2.33132	6.43629e-20	1.18428e-15
Tnc	3	0.011	0.339	-0.89114	-2.43791	2.46586e-28	4.53718e-24
Tagln	3	0.13	0.451	-0.999056	-2.71572	1.62763e-18	2.99484e-14
Hp	3	0.288	0.517	-1.10238	-3.01133	7.28521e-10	1.34048e-05
Timp1	3	0.489	0.616	-1.15549	-3.17558	7.74423e-12	1.42494e-07
Saa3	3	0.038	0.299	-1.4249	-4.15745	1.09534e-17	2.01543e-13
Cxcl13	3	0.027	0.225	-1.43581	-4.20304	5.72225e-13	1.05289e-08
Fn1	3	0.69	0.901	-1.72635	-5.62012	4.07042e-48	7.48956e-44
Spp1	3	0.054	0.504	-2.57592	-13.1434	1.57191e-39	2.89231e-35

## Sheet: 4
gene	cluster	pct.1	pct.2	avg_logFC	FoldChange	p_val	p_val_adj
Dcn	4	1	0.649	2.07882	7.995	1.70395e-117	3.13526e-113
Ly6a	4	0.886	0.331	1.6543	5.22944	8.29911e-74	1.52704e-69
Serpinf1	4	0.765	0.243	1.59791	4.9427	3.4819e-68	6.4067e-64
Ccl11	4	0.631	0.122	1.54695	4.69714	3.67927e-49	6.76985e-45
Pi16	4	0.738	0.199	1.53402	4.63676	3.61675e-54	6.65481e-50
Igfbp4	4	0.993	0.716	1.40877	4.09091	2.03374e-64	3.74208e-60
Cygb	4	0.946	0.478	1.38064	3.97743	3.55681e-93	6.54452e-89
Penk	4	0.43	0.092	1.30241	3.67814	4.85255e-26	8.92869e-22
Ccl19	4	0.624	0.259	1.27723	3.58668	1.83526e-37	3.37688e-33
Lum	4	0.517	0.115	1.26768	3.55261	1.07681e-39	1.98132e-35
Entpd2	4	0.685	0.112	1.26767	3.55257	1.46879e-63	2.70257e-59
Col14a1	4	0.792	0.276	1.25804	3.51851	6.7087e-63	1.2344e-58
Ly6c1	4	0.564	0.135	1.25518	3.50848	1.87982e-38	3.45886e-34
Meg3	4	0.732	0.077	1.24586	3.47591	1.42555e-70	2.62301e-66
Mmp3	4	0.57	0.354	1.213	3.36355	4.19697e-13	7.72242e-09
Cxcl12	4	0.893	0.612	1.17617	3.24193	7.65505e-36	1.40853e-31
Gm2564	4	0.617	0.319	1.1711	3.22554	2.12492e-38	3.90985e-34
Clec3b	4	0.933	0.837	1.14232	3.13402	1.34306e-37	2.47123e-33
Aebp1	4	0.899	0.649	1.12825	3.09025	2.80426e-64	5.15984e-60
Klf4	4	0.779	0.32	1.10774	3.0275	2.0873e-36	3.84063e-32
Il33	4	0.55	0.141	1.05349	2.86763	1.92753e-31	3.54666e-27
Cd9	4	0.624	0.149	1.04271	2.8369	2.11097e-43	3.88419e-39
Apod	4	0.456	0.143	1.02092	2.77574	9.40513e-26	1.73054e-21
Col1a2	4	0.993	0.957	1.01319	2.75438	8.07548e-48	1.48589e-43
Ebf1	4	0.644	0.072	1.01316	2.7543	1.66361e-57	3.06104e-53
Rbp4	4	0.49	0.19	0.98631	2.68132	2.2317e-18	4.10632e-14
Sfrp4	4	0.195	0.036	0.974457	2.64973	5.7619e-13	1.06019e-08
Smoc2	4	0.47	0.198	0.893112	2.44272	1.99572e-18	3.67212e-14
Col3a1	4	1	0.957	0.882294	2.41644	1.98932e-24	3.66034e-20
Htra3	4	0.752	0.477	0.871715	2.39101	1.52436e-28	2.80483e-24
Mmp23	4	0.604	0.205	0.859192	2.36125	2.5485e-38	4.68923e-34
Timp2	4	0.987	0.958	0.849088	2.33751	2.98024e-56	5.48364e-52
Ccl8	4	0.309	0.037	0.848292	2.33565	3.14122e-29	5.77985e-25
Col1a1	4	0.98	0.947	0.845181	2.3284	7.6858e-23	1.41419e-18
Prss23	4	0.537	0.147	0.813952	2.25681	3.88694e-29	7.15197e-25
Jund	4	0.987	0.931	0.808549	2.24465	7.80543e-25	1.4362e-20
Crip1	4	0.966	0.891	0.807441	2.24216	1.10332e-32	2.03011e-28
C4b	4	0.758	0.629	0.798659	2.22256	6.92113e-25	1.27349e-20
Fbln1	4	0.872	0.695	0.783817	2.18981	3.15742e-29	5.80964e-25
Csrp2	4	0.658	0.356	0.772411	2.16498	9.13048e-19	1.68001e-14
Gxylt2	4	0.436	0.056	0.771403	2.1628	7.2093e-39	1.32651e-34
Scara5	4	0.456	0.063	0.770335	2.16049	4.21395e-33	7.75366e-29
Col15a1	4	0.443	0.172	0.766121	2.15141	2.2502e-22	4.14038e-18
Id2	4	0.564	0.256	0.749147	2.1152	2.00436e-21	3.68803e-17
Cxcl1	4	0.275	0.151	0.742801	2.10181	7.59184e-08	0.0013969
Serpina3n	4	0.792	0.821	0.715191	2.04458	8.22542e-18	1.51348e-13
Tmed3	4	0.872	0.764	0.713659	2.04145	5.26312e-41	9.68414e-37
Gadd45g	4	0.416	0.232	0.706967	2.02783	1.19949e-10	2.20706e-06
Podn	4	0.604	0.36	0.706789	2.02747	6.03177e-26	1.10984e-21
Gda	4	0.477	0.12	0.703598	2.02101	4.60951e-27	8.4815e-23
Abcc9	4	0.544	0.129	0.702618	2.01903	3.20607e-36	5.89917e-32
Ly6e	4	0.812	0.591	0.702243	2.01828	1.54487e-23	2.84255e-19
Tspan11	4	0.53	0.12	0.695535	2.00478	2.72534e-39	5.01463e-35
Adamts2	4	0.805	0.629	0.686449	1.98665	3.17418e-29	5.84049e-25
Cyp1b1	4	0.369	0.071	0.682007	1.97784	1.6647e-21	3.06304e-17
Fosb	4	0.705	0.524	0.678702	1.97132	4.28893e-13	7.89164e-09
Srpx	4	0.557	0.33	0.669008	1.9523	3.73119e-24	6.86539e-20
Fbln2	4	0.523	0.21	0.668574	1.95145	1.02142e-21	1.87942e-17
Junb	4	0.946	0.854	0.658225	1.93136	1.36725e-10	2.51574e-06
Plac8	4	0.591	0.398	0.657205	1.92939	1.87326e-12	3.4468e-08
Gdf10	4	0.409	0.215	0.65501	1.92516	1.18706e-13	2.18418e-09
Dio2	4	0.208	0.017	0.650129	1.91579	2.24194e-23	4.12517e-19
Ifi205	4	0.423	0.109	0.64288	1.90195	4.30965e-21	7.92976e-17
Gas1	4	0.725	0.538	0.636882	1.89058	2.15402e-15	3.96341e-11
Ccdc80	4	0.718	0.405	0.63404	1.88521	6.43806e-18	1.1846e-13
F3	4	0.477	0.276	0.63117	1.87981	9.61045e-17	1.76832e-12
Axl	4	0.691	0.337	0.624165	1.86669	3.72826e-21	6.86e-17
Akap12	4	0.617	0.482	0.621752	1.86219	9.0035e-23	1.65664e-18
C1s1	4	0.866	0.773	0.61635	1.85216	4.74616e-29	8.73293e-25
Mt1	4	0.953	0.771	0.615072	1.84979	1.74241e-17	3.20603e-13
Ntn1	4	0.409	0.084	0.614569	1.84886	2.75355e-26	5.06654e-22
Rpl22l1	4	0.993	0.955	0.611191	1.84262	7.76092e-30	1.42801e-25
Gas6	4	0.826	0.867	0.60608	1.83323	3.35132e-14	6.16643e-10
RP23-189L19.6	4	0.409	0.263	0.603364	1.82826	5.41253e-20	9.95906e-16
Olfml2b	4	0.416	0.1	0.602726	1.82709	2.93986e-23	5.40935e-19
Slco2b1	4	0.463	0.123	0.600807	1.82359	1.48055e-23	2.72422e-19
Hmgn3	4	0.557	0.264	0.600086	1.82227	3.62074e-24	6.66217e-20
Bace2	4	0.443	0.186	0.598934	1.82018	1.08018e-22	1.98753e-18
Il11ra1	4	0.899	0.795	0.598196	1.81884	6.35436e-27	1.1692e-22
Ahnak2	4	0.483	0.158	0.594963	1.81296	2.16283e-22	3.9796e-18
Plac9c	4	0.671	0.553	0.59235	1.80823	5.22551e-21	9.61493e-17
C3	4	0.886	0.844	0.59006	1.8041	7.14959e-12	1.31553e-07
Osr1	4	0.584	0.354	0.586958	1.79851	3.763e-17	6.92391e-13
Timp3	4	0.919	0.927	0.586624	1.79791	1.67312e-15	3.07853e-11
Medag	4	0.483	0.271	0.584149	1.79346	4.55051e-19	8.37293e-15
Ace	4	0.617	0.255	0.579167	1.78455	5.28681e-20	9.72773e-16
Sepp1	4	0.96	0.938	0.579161	1.78454	1.00497e-18	1.84915e-14
Nr4a1	4	0.584	0.534	0.575875	1.77869	1.46763e-07	0.00270045
Mpp6	4	0.416	0.099	0.572178	1.77212	7.00393e-23	1.28872e-18
Tgfbi	4	0.268	0.068	0.572029	1.77186	2.88712e-15	5.3123e-11
Htra1	4	0.53	0.374	0.571815	1.77148	9.95467e-18	1.83166e-13
Phlda1	4	0.906	0.873	0.570979	1.77	3.04144e-08	0.000559625
Ctsh	4	0.396	0.107	0.570547	1.76923	3.56403e-22	6.55782e-18
Zfp36l2	4	0.644	0.48	0.569465	1.76732	1.33177e-17	2.45046e-13
Tnxb	4	0.617	0.338	0.559225	1.74932	1.02361e-14	1.88344e-10
Cd200	4	0.315	0.042	0.557953	1.74709	1.01966e-25	1.87617e-21
Kcnj8	4	0.51	0.214	0.556492	1.74454	4.60668e-18	8.47628e-14
Galnt15	4	0.409	0.166	0.545383	1.72527	1.32244e-14	2.43329e-10
Adamts5	4	0.43	0.191	0.544271	1.72335	6.63812e-13	1.22141e-08
Pdpn	4	0.49	0.283	0.542231	1.71984	6.64199e-14	1.22213e-09
Lgi2	4	0.396	0.145	0.541958	1.71937	1.62197e-20	2.98443e-16
Igfbp6	4	0.832	0.774	0.539699	1.71549	4.82905e-09	8.88544e-05
Tm4sf1	4	0.517	0.222	0.535001	1.70745	2.30304e-15	4.23759e-11
Rnase4	4	0.953	0.901	0.534233	1.70614	4.29715e-22	7.90676e-18
Cd302	4	0.919	0.875	0.533303	1.70455	5.11943e-20	9.41976e-16
Gpnmb	4	0.302	0.082	0.53265	1.70344	1.04603e-16	1.92469e-12
Sult5a1	4	0.416	0.248	0.529064	1.69734	4.63703e-14	8.53213e-10
C1ra	4	0.732	0.667	0.527568	1.69481	2.13468e-18	3.92782e-14
Shisa3	4	0.255	0.013	0.526946	1.69375	1.38619e-28	2.55058e-24
Prr13	4	0.685	0.549	0.526828	1.69355	1.28133e-18	2.35766e-14
Nfia	4	0.732	0.665	0.526786	1.69348	1.16752e-15	2.14823e-11
Cd34	4	0.772	0.626	0.523786	1.68841	1.41266e-13	2.59929e-09
Pam	4	0.785	0.778	0.520522	1.68291	3.10773e-12	5.71823e-08
Rpl35	4	1	0.984	0.52031	1.68255	8.7038e-31	1.6015e-26
Cpxm1	4	0.604	0.502	0.518774	1.67997	1.15785e-11	2.13045e-07
Npdc1	4	0.846	0.681	0.516995	1.67698	1.51612e-20	2.78965e-16
Nav1	4	0.47	0.305	0.50562	1.65801	5.98159e-15	1.10061e-10
Itgbl1	4	0.383	0.134	0.504064	1.65544	1.36464e-16	2.51094e-12
Arpc1b	4	0.94	0.862	0.498419	1.64612	1.82967e-16	3.36659e-12
Ramp2	4	0.463	0.333	0.497	1.64378	6.67138e-11	1.22753e-06
Cd248	4	0.45	0.169	0.494021	1.63889	2.39202e-14	4.40131e-10
Bicc1	4	0.725	0.566	0.492616	1.63659	1.16529e-16	2.14413e-12
Frmd6	4	0.43	0.175	0.490618	1.63333	1.08675e-18	1.99961e-14
Hexa	4	0.725	0.688	0.490281	1.63278	3.60483e-23	6.63289e-19
Nucb2	4	0.45	0.281	0.487086	1.62757	2.76739e-21	5.09199e-17
Ergic3	4	0.799	0.745	0.4855	1.62499	5.114e-17	9.40976e-13
Dact1	4	0.443	0.178	0.484927	1.62406	7.49733e-18	1.37951e-13
Sulf2	4	0.423	0.096	0.483253	1.62134	4.10351e-22	7.55046e-18
Cdon	4	0.362	0.095	0.482239	1.6197	5.29966e-18	9.75137e-14
Cfh	4	0.906	0.878	0.477143	1.61146	1.53629e-12	2.82677e-08
Ndufa4l2	4	0.289	0.038	0.476773	1.61087	1.38719e-20	2.55243e-16
Dapk1	4	0.604	0.416	0.476147	1.60986	1.24958e-15	2.29922e-11
Ctsk	4	0.423	0.27	0.471022	1.60163	2.24034e-10	4.12223e-06
RP23-52N2.1	4	0.577	0.461	0.469587	1.59933	2.66838e-10	4.90982e-06
Vkorc1	4	0.839	0.804	0.469307	1.59889	7.17259e-18	1.31976e-13
Scara3	4	0.376	0.075	0.467219	1.59555	4.20937e-21	7.74524e-17
Gata6	4	0.376	0.134	0.465098	1.59217	3.11934e-15	5.73958e-11
Prdx4	4	0.577	0.534	0.463323	1.58935	1.10394e-14	2.03125e-10
Steap4	4	0.436	0.237	0.460365	1.58465	8.31072e-11	1.52917e-06
Ablim1	4	0.483	0.354	0.456476	1.5785	2.12931e-11	3.91794e-07
Bdh2	4	0.255	0.096	0.454775	1.57582	6.70015e-14	1.23283e-09
Klf7	4	0.597	0.334	0.451682	1.57095	6.21458e-16	1.14348e-11
Lamb2	4	0.423	0.351	0.447057	1.5637	4.75123e-18	8.74226e-14
Egr1	4	0.872	0.772	0.443042	1.55744	2.9349e-08	0.000540021
Tshz2	4	0.644	0.475	0.440465	1.55343	5.3641e-10	9.86995e-06
Slfn5	4	0.242	0.048	0.436188	1.5468	4.82094e-13	8.87053e-09
Ddah2	4	0.664	0.559	0.435638	1.54595	1.89905e-15	3.49424e-11
Rbms3	4	0.711	0.569	0.434283	1.54386	9.09143e-16	1.67282e-11
hexb	4	0.443	0.31	0.434221	1.54376	2.30256e-17	4.23672e-13
Copz2	4	0.745	0.708	0.428115	1.53436	1.17703e-11	2.16573e-07
Lysmd2	4	0.443	0.238	0.423904	1.52792	1.67916e-10	3.08966e-06
Wfdc1	4	0.248	0.036	0.421314	1.52396	1.32528e-16	2.43851e-12
Col5a1	4	0.624	0.514	0.420858	1.52327	5.93574e-09	0.000109218
Aldh1a2	4	0.255	0.038	0.420539	1.52278	6.21188e-17	1.14299e-12
Il6st	4	0.651	0.564	0.419953	1.52189	2.69626e-15	4.96112e-11
Selm	4	0.933	0.9	0.417349	1.51793	8.45173e-19	1.55512e-14
Serf2	4	1	0.977	0.416804	1.5171	1.36343e-16	2.50871e-12
Cfb	4	0.329	0.17	0.414945	1.51429	1.11706e-11	2.05539e-07
Twist2	4	0.295	0.041	0.413091	1.51148	2.92311e-20	5.37852e-16
Adgrd1	4	0.342	0.1	0.411684	1.50936	8.4952e-14	1.56312e-09
RP24-64D24.4	4	0.396	0.258	0.411448	1.509	5.25469e-08	0.000966864
Snx18	4	0.416	0.231	0.410145	1.50704	1.8907e-10	3.47889e-06
Dpt	4	0.919	0.888	0.410028	1.50686	2.35788e-13	4.3385e-09
Ntrk2	4	0.215	0.036	0.40901	1.50533	3.51523e-13	6.46803e-09
Abi3bp	4	0.664	0.582	0.405853	1.50058	3.06973e-10	5.64831e-06
Gpx8	4	0.711	0.672	0.405363	1.49985	7.96366e-12	1.46531e-07
Fndc1	4	0.497	0.235	0.401942	1.49473	9.93619e-12	1.82826e-07
Islr	4	0.517	0.373	0.401314	1.49379	1.14607e-09	2.10877e-05
Serping1	4	0.987	0.986	0.399046	1.4904	1.04639e-08	0.000192535
Smpdl3a	4	0.289	0.105	0.398371	1.4894	2.86466e-12	5.27098e-08
Dclk1	4	0.436	0.278	0.397575	1.48821	9.58296e-09	0.000176326
Nsg1	4	0.329	0.112	0.39519	1.48467	4.15106e-13	7.63796e-09
Matn2	4	0.275	0.094	0.394193	1.48319	1.59553e-14	2.93578e-10
Man2a1	4	0.597	0.479	0.393513	1.48218	3.80178e-11	6.99527e-07
Pltp	4	0.51	0.461	0.393101	1.48157	6.81135e-08	0.00125329
Rpl13	4	1	0.999	0.393027	1.48146	2.0125e-26	3.70299e-22
Rplp0	4	1	0.987	0.386436	1.47173	1.72121e-21	3.16702e-17
Nkain4	4	0.342	0.156	0.380926	1.46364	2.91169e-08	0.00053575
Fam46c	4	0.242	0.027	0.380813	1.46347	2.60419e-19	4.7917e-15
Ssr4	4	0.866	0.844	0.380486	1.463	1.44123e-15	2.65187e-11
Fcgrt	4	0.812	0.804	0.380391	1.46286	5.82817e-18	1.07238e-13
Ahnak	4	0.832	0.826	0.378198	1.45965	7.01724e-13	1.29117e-08
Lsamp	4	0.181	0.009	0.377558	1.45872	3.31282e-20	6.09558e-16
Abca8a	4	0.691	0.638	0.37744	1.45855	2.79119e-09	5.13578e-05
Ces2g	4	0.315	0.095	0.376355	1.45696	5.272e-13	9.70048e-09
Scpep1	4	0.544	0.425	0.37581	1.45617	2.10283e-15	3.86921e-11
Rpl3	4	0.98	0.979	0.374149	1.45375	7.34027e-20	1.35061e-15
Serpinh1	4	0.987	0.968	0.372395	1.45121	2.04496e-11	3.76273e-07
Add3	4	0.45	0.222	0.370049	1.44781	4.03587e-11	7.426e-07
S100a10	4	0.859	0.873	0.36941	1.44688	1.23413e-09	2.2708e-05
Cxcl16	4	0.51	0.457	0.369371	1.44682	1.54292e-10	2.83897e-06
Plac9b	4	0.584	0.543	0.36658	1.44279	1.33919e-11	2.4641e-07
Il1r1	4	0.456	0.32	0.366062	1.44204	2.56085e-08	0.000471197
Fstl1	4	0.919	0.779	0.362398	1.43677	2.52037e-08	0.000463748
Anpep	4	0.228	0.032	0.360322	1.43379	2.64367e-15	4.86434e-11
Ank2	4	0.268	0.03	0.358239	1.43081	6.10202e-21	1.12277e-16
Flrt2	4	0.282	0.131	0.357948	1.43039	1.64531e-08	0.000302738
Rexo2	4	0.685	0.657	0.356585	1.42844	1.33877e-08	0.000246333
Bmp1	4	0.45	0.317	0.356119	1.42778	1.30729e-08	0.000240542
Jun	4	0.906	0.808	0.351715	1.4215	4.08292e-08	0.000751257
Prrx1	4	0.557	0.342	0.349459	1.4183	7.65388e-10	1.40831e-05
Itm2b	4	1	0.993	0.349283	1.41805	1.12808e-12	2.07568e-08
Man1a	4	0.436	0.234	0.349044	1.41771	9.95923e-09	0.00018325
Adam23	4	0.235	0.066	0.348538	1.41699	8.81402e-12	1.62178e-07
Arl4a	4	0.443	0.29	0.344753	1.41164	3.49596e-07	0.00643256
Rps19	4	1	0.996	0.343692	1.41014	2.52228e-17	4.64099e-13
AC163329.3	4	0.235	0.102	0.343529	1.40991	5.79265e-09	0.000106585
Arhgdib	4	0.221	0.098	0.342374	1.40829	4.30206e-08	0.00079158
Scn1b	4	0.497	0.376	0.342317	1.40821	8.62447e-08	0.0015869
Fzd4	4	0.295	0.114	0.341728	1.40738	8.56016e-11	1.57507e-06
Heg1	4	0.758	0.763	0.341541	1.40711	3.22113e-08	0.000592688
Ctsl	4	0.893	0.919	0.341359	1.40686	6.23325e-08	0.00114692
C2	4	0.376	0.249	0.340678	1.4059	6.88116e-08	0.00126613
Aldh1a3	4	0.195	0.034	0.339122	1.40372	4.46227e-11	8.21058e-07
Sorcs2	4	0.242	0.024	0.337958	1.40208	7.31055e-22	1.34514e-17
Fam114a1	4	0.443	0.356	0.337201	1.40102	7.14524e-10	1.31472e-05
Sepw1	4	1	0.976	0.337061	1.40082	6.4369e-11	1.18439e-06
Ctsz	4	0.785	0.767	0.336937	1.40065	6.5679e-10	1.20849e-05
Creb3l1	4	0.557	0.472	0.335993	1.39933	6.59644e-12	1.21374e-07
Slit3	4	0.43	0.307	0.333725	1.39616	4.39756e-09	8.09151e-05
Rpl41	4	1	0.998	0.333434	1.39575	1.14108e-18	2.09958e-14
Rassf2	4	0.262	0.042	0.331762	1.39342	2.59376e-17	4.77251e-13
Nenf	4	0.953	0.945	0.329273	1.38996	2.62105e-12	4.82274e-08
Ackr3	4	0.228	0.051	0.329027	1.38962	1.62099e-10	2.98261e-06
Opcml	4	0.208	0.04	0.327131	1.38698	1.29426e-12	2.38144e-08
2310039H08Rik	4	0.329	0.273	0.326903	1.38667	6.10447e-11	1.12322e-06
Svbp	4	0.591	0.539	0.3266	1.38625	5.60139e-09	0.000103066
Htra4	4	0.195	0.043	0.325777	1.38511	3.58125e-10	6.5895e-06
Krtcap2	4	0.899	0.929	0.32568	1.38497	3.5508e-15	6.53346e-11
Tpst1	4	0.597	0.546	0.32326	1.38162	1.38801e-11	2.55393e-07
Rhoj	4	0.544	0.469	0.322275	1.38026	2.07616e-07	0.00382013
Eif3f	4	0.913	0.893	0.321657	1.37941	7.564e-12	1.39178e-07
Rpl18a	4	0.987	0.993	0.320912	1.37838	5.02599e-18	9.24782e-14
Itih5	4	0.255	0.067	0.3176	1.37383	1.39664e-10	2.56982e-06
Prrx2	4	0.456	0.283	0.316618	1.37248	2.68533e-07	0.004941
Sfxn1	4	0.356	0.289	0.314407	1.36945	1.53857e-08	0.000283097
Srm	4	0.403	0.365	0.312848	1.36731	9.53963e-10	1.75529e-05
Lmo2	4	0.242	0.054	0.312263	1.36651	1.71028e-11	3.14692e-07
Epdr1	4	0.362	0.191	0.311004	1.36479	1.43857e-08	0.000264698
Cks1b	4	0.436	0.255	0.310457	1.36405	1.06658e-08	0.000196251
Prnp	4	0.544	0.464	0.309236	1.36238	5.28362e-08	0.000972187
Figf	4	0.698	0.799	0.308501	1.36138	2.46816e-08	0.000454142
Kctd12	4	0.195	0.09	0.308144	1.3609	1.46895e-08	0.000270286
Boc	4	0.409	0.344	0.305867	1.3578	3.81215e-07	0.00701436
H2-K1	4	0.785	0.796	0.304534	1.35599	1.59492e-07	0.00293465
Calml4	4	0.201	0.086	0.30389	1.35512	4.13587e-10	7.61001e-06
Gpr88	4	0.302	0.091	0.302832	1.35369	5.95436e-12	1.0956e-07
Klhl13	4	0.315	0.189	0.301795	1.35228	3.43032e-09	6.3118e-05
Sh3kbp1	4	0.282	0.185	0.300605	1.35068	3.32304e-09	6.11439e-05
Dnajc3	4	0.725	0.717	0.300256	1.3502	7.37733e-09	0.000135743
Cpe	4	0.121	0.023	0.300069	1.34995	8.95741e-09	0.000164816
Gpc6	4	0.248	0.022	0.299524	1.34922	8.70611e-21	1.60192e-16
Nfib	4	0.913	0.903	0.299398	1.34905	2.85744e-08	0.000525769
Gm2a	4	0.557	0.558	0.297056	1.34589	2.81782e-11	5.1848e-07
Sec61g	4	0.993	0.97	0.296137	1.34465	5.53654e-11	1.01872e-06
Kank1	4	0.255	0.05	0.292998	1.34044	5.18e-15	9.5312e-11
Npc2	4	0.933	0.937	0.291932	1.33901	7.11454e-10	1.30907e-05
Fgl2	4	0.195	0.044	0.291541	1.33849	3.31547e-09	6.10047e-05
Ggh	4	0.463	0.374	0.29137	1.33826	7.93926e-08	0.00146082
Mrps24	4	0.738	0.706	0.291068	1.33786	3.15254e-07	0.00580067
Sema3d	4	0.275	0.102	0.290593	1.33722	2.18418e-08	0.000401889
Pde6d	4	0.423	0.35	0.289427	1.33566	3.41039e-09	6.27511e-05
Tmem256	4	0.893	0.841	0.287424	1.33299	4.42345e-07	0.00813915
Fkbp5	4	0.315	0.173	0.287215	1.33271	2.1923e-09	4.03383e-05
Prkcdbp	4	0.805	0.806	0.285909	1.33097	3.09127e-11	5.68794e-07
Map1b	4	0.248	0.107	0.285108	1.32991	2.6011e-07	0.00478603
Rftn1	4	0.282	0.174	0.284719	1.32939	1.11746e-10	2.05613e-06
Ski	4	0.483	0.474	0.281935	1.32569	2.06134e-11	3.79286e-07
Tmem64	4	0.275	0.16	0.281131	1.32463	4.44394e-08	0.000817685
Serpinb1a	4	0.168	0.048	0.279971	1.32309	3.75581e-08	0.000691069
Sash1	4	0.356	0.285	0.279845	1.32292	6.00118e-09	0.000110422
Cyth3	4	0.376	0.238	0.279521	1.3225	4.23501e-09	7.79242e-05
Sec14l1	4	0.282	0.222	0.27848	1.32112	3.14891e-07	0.005794
Rspo1	4	0.208	0.055	0.277627	1.31999	3.39337e-08	0.00062438
Eif3k	4	0.826	0.796	0.277412	1.31971	1.18476e-08	0.000217996
Rps28	4	0.993	0.994	0.277014	1.31918	4.9533e-14	9.11408e-10
Lpar1	4	0.544	0.492	0.276661	1.31872	4.85683e-08	0.000893656
Manf	4	0.826	0.862	0.275173	1.31676	1.36174e-08	0.00025056
Ptgfrn	4	0.517	0.468	0.274853	1.31634	9.29663e-08	0.00171058
Rps6	4	0.987	0.991	0.274081	1.31532	4.11571e-13	7.57291e-09
Atp1b3	4	0.544	0.482	0.273785	1.31493	7.04115e-10	1.29557e-05
Cpne8	4	0.309	0.147	0.273598	1.31469	1.18873e-07	0.00218726
Tram1	4	0.644	0.594	0.273228	1.3142	2.4927e-08	0.000458657
Ndn	4	0.43	0.345	0.271787	1.31231	3.50724e-07	0.00645332
Tmem263	4	0.356	0.275	0.26971	1.30958	3.83538e-07	0.00705709
Tapbp	4	0.651	0.652	0.269553	1.30938	1.06686e-07	0.00196303
Fzd2	4	0.268	0.173	0.269543	1.30937	1.13037e-09	2.07988e-05
Bbip1	4	0.262	0.188	0.269197	1.30891	2.67788e-08	0.00049273
Rpl32	4	0.987	0.992	0.269141	1.30884	8.76859e-13	1.61342e-08
Lurap1l	4	0.188	0.06	0.265792	1.30446	3.51674e-07	0.00647081
Ybx3	4	0.651	0.636	0.264218	1.30241	1.14016e-07	0.00209789
Glrx3	4	0.597	0.577	0.262791	1.30055	6.29996e-11	1.15919e-06
Sdcbp	4	0.638	0.619	0.261585	1.29899	2.71183e-09	4.98976e-05
Adamtsl1	4	0.275	0.099	0.261038	1.29828	9.01685e-09	0.00016591
Gabra3	4	0.255	0.068	0.259276	1.29599	3.30386e-10	6.07911e-06
Rps9	4	0.993	0.99	0.258058	1.29441	2.77236e-11	5.10115e-07
Nfix	4	0.738	0.726	0.257997	1.29434	1.70202e-08	0.000313172
Hmgcs2	4	0.275	0.12	0.257824	1.29411	2.66518e-07	0.00490392
Stx4a	4	0.517	0.5	0.257563	1.29377	6.61517e-09	0.000121719
Fam102a	4	0.215	0.087	0.256672	1.29262	5.17985e-10	9.53093e-06
Smim14	4	0.846	0.837	0.256478	1.29237	1.2284e-07	0.00226025
Ndufa1	4	0.758	0.741	0.252329	1.28702	2.97185e-07	0.0054682
Shisa5	4	0.711	0.728	0.252086	1.28671	4.83489e-08	0.000889619
Ddost	4	0.664	0.722	0.251428	1.28586	1.08038e-10	1.98789e-06
Tmbim6	4	0.631	0.84	-0.252243	-1.28691	3.92471e-09	7.22146e-05
Psma6	4	0.369	0.598	-0.252672	-1.28746	4.21461e-07	0.00775488
Ptgs1	4	0.067	0.287	-0.252834	-1.28767	2.48418e-10	4.57089e-06
Bmper	4	0.121	0.318	-0.254901	-1.29033	1.91811e-07	0.00352932
Arpc4	4	0.342	0.599	-0.255147	-1.29065	6.26927e-09	0.000115354
Syn2	4	0.074	0.315	-0.255252	-1.29079	1.36913e-11	2.51919e-07
Itgb1	4	0.604	0.785	-0.255439	-1.29103	3.60043e-07	0.00662478
Hlx	4	0.04	0.245	-0.256474	-1.29237	2.2868e-10	4.20772e-06
Ech1	4	0.396	0.655	-0.257597	-1.29382	7.94346e-09	0.00014616
Usp50	4	0.248	0.52	-0.259404	-1.29616	4.58799e-10	8.44191e-06
Abcd2	4	0.047	0.258	-0.259753	-1.29661	1.72736e-10	3.17833e-06
Itm2c	4	0.732	0.896	-0.260941	-1.29815	9.42553e-09	0.00017343
Ankrd13a	4	0.268	0.523	-0.262306	-1.29992	1.72695e-08	0.00031776
Pros1	4	0.43	0.643	-0.262488	-1.30016	8.57443e-08	0.00157769
Atp5a1	4	0.631	0.838	-0.263851	-1.30193	1.88784e-08	0.000347363
Dynlt3	4	0.356	0.594	-0.264624	-1.30294	1.4768e-07	0.0027173
Eif4a2	4	0.638	0.848	-0.265613	-1.30423	5.41441e-09	9.96251e-05
Ifi27	4	0.691	0.857	-0.267005	-1.30605	3.61385e-07	0.00664948
Arhgdia	4	0.758	0.896	-0.267494	-1.30669	4.87419e-07	0.00896852
Myo1d	4	0.114	0.355	-0.268995	-1.30865	7.46021e-10	1.37268e-05
Eva1b	4	0.765	0.898	-0.269001	-1.30866	1.18729e-07	0.00218462
Acadm	4	0.181	0.417	-0.270423	-1.31052	4.58215e-08	0.000843116
Jup	4	0.074	0.286	-0.27047	-1.31058	4.02113e-09	7.39888e-05
Epas1	4	0.121	0.333	-0.270636	-1.3108	4.03848e-08	0.000743081
Btg1	4	0.51	0.772	-0.271582	-1.31204	9.09721e-11	1.67389e-06
Srp14	4	0.732	0.887	-0.273087	-1.31401	3.13674e-09	5.7716e-05
Pkm	4	0.523	0.76	-0.274222	-1.31551	1.62967e-08	0.000299859
Rtn3	4	0.409	0.64	-0.274904	-1.3164	1.52798e-07	0.00281148
Sbds	4	0.329	0.59	-0.275159	-1.31674	8.71348e-09	0.000160328
Ivd	4	0.121	0.329	-0.27609	-1.31797	1.10168e-07	0.00202708
Gnai1	4	0.121	0.359	-0.277876	-1.32032	1.16853e-09	2.15009e-05
Amph	4	0.034	0.233	-0.278019	-1.32051	2.4821e-10	4.56706e-06
Hspb2	4	0.201	0.459	-0.278819	-1.32157	1.02684e-09	1.88939e-05
Pdrg1	4	0.295	0.544	-0.280178	-1.32337	4.48023e-08	0.000824363
Plxdc2	4	0.691	0.889	-0.280876	-1.32429	1.72484e-10	3.17371e-06
Prkca	4	0.215	0.461	-0.281653	-1.32532	1.1084e-08	0.000203946
Nr1h3	4	0.309	0.56	-0.281817	-1.32554	1.71928e-08	0.000316348
Efnb1	4	0.174	0.431	-0.284132	-1.32861	4.3011e-10	7.91401e-06
Ndufb6	4	0.456	0.698	-0.284544	-1.32916	1.23358e-08	0.000226978
Tmsb10	4	0.993	0.993	-0.285002	-1.32977	1.22617e-07	0.00225616
Adrb3	4	0.007	0.199	-0.286523	-1.33179	5.46713e-12	1.00595e-07
Vstm4	4	0.275	0.495	-0.2879	-1.33362	2.22059e-07	0.00408589
Marcks	4	0.611	0.834	-0.288231	-1.33407	2.8254e-10	5.19874e-06
Rad50	4	0.114	0.318	-0.290233	-1.33674	1.10519e-07	0.00203355
Psmc1	4	0.349	0.585	-0.290395	-1.33696	1.05505e-07	0.00194129
Rbpms	4	0.369	0.627	-0.291813	-1.33885	7.58343e-09	0.000139535
Tbx4	4	0.114	0.366	-0.291919	-1.33899	6.23691e-11	1.14759e-06
Slc27a3	4	0.128	0.329	-0.294032	-1.34183	1.11804e-07	0.0020572
Etv1	4	0.067	0.32	-0.294105	-1.34192	1.67428e-12	3.08067e-08
Saraf	4	0.503	0.751	-0.294117	-1.34194	1.09872e-09	2.02165e-05
Mprip	4	0.523	0.747	-0.294151	-1.34199	8.51049e-09	0.000156593
Lamb1	4	0.349	0.587	-0.294997	-1.34312	6.39001e-09	0.000117576
Kitl	4	0.081	0.344	-0.295667	-1.34402	6.80931e-13	1.25291e-08
Ext1	4	0.302	0.507	-0.298302	-1.34757	2.85911e-07	0.00526077
Tspo	4	0.685	0.895	-0.298991	-1.3485	1.63334e-11	3.00535e-07
Ndufs2	4	0.362	0.619	-0.299897	-1.34972	6.74768e-09	0.000124157
Mapk3	4	0.537	0.754	-0.301469	-1.35184	1.39467e-07	0.00256618
Tln1	4	0.376	0.649	-0.302054	-1.35263	1.8639e-10	3.42958e-06
Twsg1	4	0.463	0.711	-0.302802	-1.35365	5.04937e-09	9.29084e-05
Ddt	4	0.295	0.559	-0.303234	-1.35423	7.90345e-09	0.000145423
Tspan9	4	0.201	0.482	-0.303489	-1.35458	1.81332e-11	3.33651e-07
Vcl	4	0.396	0.616	-0.30369	-1.35485	2.51388e-07	0.00462554
Cryab	4	0.772	0.911	-0.304326	-1.35571	6.14886e-09	0.000113139
Lox	4	0.544	0.726	-0.304742	-1.35628	4.24493e-07	0.00781068
Ppia	4	0.933	0.991	-0.30479	-1.35634	1.87437e-16	3.44884e-12
Gstm2	4	0.658	0.86	-0.304886	-1.35647	1.12977e-08	0.000207878
Mgst1	4	0.732	0.883	-0.305146	-1.35682	3.63186e-07	0.00668263
Rasl12	4	0.134	0.405	-0.305454	-1.35724	3.30746e-11	6.08573e-07
Bmp4	4	0.309	0.533	-0.305693	-1.35757	5.28178e-07	0.00971848
Cd81	4	0.96	0.988	-0.307631	-1.3602	3.5891e-08	0.000660394
Vdac1	4	0.349	0.598	-0.31024	-1.36375	2.34862e-08	0.000432146
Cox6a1	4	0.805	0.952	-0.3113	-1.3652	2.45329e-14	4.51404e-10
mt-Nd3	4	0.658	0.88	-0.312691	-1.3671	1.73594e-15	3.19413e-11
Lgmn	4	0.517	0.718	-0.313691	-1.36847	2.32127e-07	0.00427114
Chchd10	4	0.054	0.228	-0.314312	-1.36932	1.21651e-07	0.00223838
Ezr	4	0.054	0.275	-0.315558	-1.37102	5.53068e-11	1.01764e-06
AC130827.2	4	0.517	0.762	-0.315907	-1.3715	8.27944e-11	1.52342e-06
Dpysl2	4	0.584	0.818	-0.318367	-1.37488	2.59715e-11	4.77876e-07
Gsto1	4	0.174	0.423	-0.318662	-1.37529	6.64629e-09	0.000122292
Lpgat1	4	0.362	0.6	-0.319671	-1.37667	1.86018e-08	0.000342272
BC031181	4	0.443	0.685	-0.319938	-1.37704	4.70117e-09	8.65015e-05
Cald1	4	0.678	0.878	-0.320048	-1.37719	1.56551e-10	2.88054e-06
Col23a1	4	0.161	0.48	-0.322605	-1.38072	4.76549e-15	8.76851e-11
Klhdc8b	4	0.121	0.384	-0.324599	-1.38348	3.64566e-11	6.70802e-07
Myl12a	4	0.913	0.977	-0.324621	-1.38351	8.06008e-11	1.48305e-06
Rcan1	4	0.134	0.358	-0.324704	-1.38362	1.16218e-08	0.000213841
Arl2	4	0.302	0.577	-0.325293	-1.38444	4.11358e-10	7.56898e-06
Sox4	4	0.336	0.582	-0.325754	-1.38508	8.44066e-09	0.000155308
Rasgrp2	4	0.141	0.371	-0.326379	-1.38594	7.47987e-09	0.00013763
Gabarapl1	4	0.557	0.781	-0.326649	-1.38631	5.18181e-08	0.000953453
Scp2	4	0.765	0.901	-0.326816	-1.38655	1.63631e-08	0.00030108
Actn1	4	0.342	0.562	-0.326851	-1.3866	4.88151e-08	0.000898198
Rras2	4	0.383	0.622	-0.327861	-1.388	1.03924e-07	0.0019122
Rem1	4	0.128	0.392	-0.329977	-1.39094	5.26084e-11	9.67994e-07
Cdc42ep1	4	0.101	0.369	-0.330662	-1.39189	4.26363e-12	7.84507e-08
Flna	4	0.55	0.757	-0.331456	-1.393	9.81638e-09	0.000180621
2020-09-15	4	0.852	0.974	-0.331836	-1.39352	3.68669e-17	6.7835e-13
Sertad2	4	0.235	0.527	-0.332312	-1.39419	2.94908e-11	5.42631e-07
Cacna2d1	4	0.255	0.507	-0.332544	-1.39451	7.75269e-10	1.42649e-05
Raph1	4	0.275	0.533	-0.333127	-1.39532	2.49244e-09	4.58608e-05
Eif4ebp1	4	0.584	0.84	-0.33372	-1.39615	9.57789e-12	1.76233e-07
Tubb4a	4	0.027	0.26	-0.336527	-1.40008	6.76691e-13	1.24511e-08
Adgrg6	4	0.02	0.29	-0.336931	-1.40064	5.26282e-17	9.6836e-13
Dusp6	4	0.134	0.368	-0.338192	-1.40241	8.74331e-09	0.000160877
Hivep3	4	0.302	0.598	-0.339543	-1.40431	6.79062e-12	1.24947e-07
C1qtnf2	4	0.369	0.629	-0.341698	-1.40734	7.85968e-09	0.000144618
Cpm	4	0.013	0.178	-0.341842	-1.40754	4.43372e-10	8.15804e-06
Stbd1	4	0.181	0.399	-0.342157	-1.40798	8.593e-08	0.00158111
Tns3	4	0.57	0.766	-0.342264	-1.40813	6.5261e-10	1.2008e-05
Nrp2	4	0.215	0.479	-0.34349	-1.40986	1.13943e-10	2.09654e-06
Gpm6b	4	0.745	0.857	-0.343865	-1.41039	1.95482e-07	0.00359686
Mbnl2	4	0.544	0.774	-0.344318	-1.41103	6.00572e-10	1.10505e-05
Ptges	4	0.221	0.484	-0.34449	-1.41127	8.3728e-10	1.54059e-05
Adra1a	4	0.013	0.23	-0.345413	-1.41257	6.26986e-13	1.15365e-08
Csad	4	0.255	0.521	-0.345985	-1.41338	1.97382e-09	3.63184e-05
Ehd1	4	0.268	0.541	-0.346167	-1.41364	9.59542e-10	1.76556e-05
Mtss1	4	0.081	0.387	-0.346487	-1.41409	8.49619e-16	1.5633e-11
Nisch	4	0.651	0.875	-0.346574	-1.41421	2.45345e-14	4.51434e-10
Josd2	4	0.309	0.588	-0.347058	-1.4149	1.77837e-10	3.2722e-06
Adarb1	4	0.208	0.487	-0.347272	-1.4152	2.97648e-11	5.47672e-07
Atp1a2	4	0.43	0.696	-0.350703	-1.42007	4.17014e-10	7.67306e-06
Fgfr4	4	0.007	0.235	-0.351578	-1.42131	1.48353e-15	2.7297e-11
Gstk1	4	0.114	0.375	-0.352996	-1.42333	6.4501e-11	1.18682e-06
Mrps18a	4	0.436	0.677	-0.354246	-1.42511	1.61147e-08	0.000296511
Cacna1d	4	0.094	0.386	-0.354867	-1.42599	3.44918e-14	6.34649e-10
Fblim1	4	0.342	0.632	-0.355047	-1.42625	1.27076e-11	2.3382e-07
Sgms1	4	0.121	0.396	-0.355842	-1.42738	6.99955e-12	1.28792e-07
Nupr1	4	0.919	0.97	-0.356609	-1.42848	1.9367e-08	0.000356354
Crip2	4	0.685	0.904	-0.358469	-1.43114	1.03483e-12	1.90408e-08
Cmklr1	4	0.416	0.71	-0.359077	-1.43201	5.91732e-12	1.08879e-07
Ptprd	4	0.356	0.642	-0.359124	-1.43208	6.32756e-12	1.16427e-07
Tmem204	4	0.383	0.648	-0.359403	-1.43247	1.78359e-09	3.2818e-05
Sc5d	4	0.168	0.432	-0.36124	-1.43511	2.93438e-10	5.39925e-06
Cd151	4	0.503	0.793	-0.36355	-1.43843	1.78239e-13	3.27959e-09
Fhod1	4	0.04	0.315	-0.364946	-1.44044	8.70401e-16	1.60154e-11
Kank3	4	0.128	0.412	-0.365438	-1.44114	5.90517e-12	1.08655e-07
Dtna	4	0.054	0.316	-0.366127	-1.44214	7.63212e-14	1.40431e-09
Cd40	4	0.081	0.323	-0.368963	-1.44623	1.5443e-11	2.84151e-07
Gstt1	4	0.631	0.846	-0.369676	-1.44727	2.85787e-11	5.25848e-07
Pbxip1	4	0.282	0.567	-0.371367	-1.44972	4.21905e-11	7.76305e-07
Sort1	4	0.201	0.518	-0.371832	-1.45039	3.23328e-14	5.94924e-10
Nol3	4	0.215	0.487	-0.372002	-1.45064	1.17563e-10	2.16316e-06
Anxa5	4	0.893	0.965	-0.374263	-1.45392	3.65239e-10	6.72039e-06
Ppic	4	0.671	0.832	-0.37813	-1.45955	2.6017e-08	0.000478713
Sod2	4	0.356	0.595	-0.379204	-1.46112	2.95928e-08	0.000544508
Clic4	4	0.611	0.837	-0.380377	-1.46284	1.37415e-11	2.52844e-07
Mgp	4	1	1	-0.382395	-1.46579	2.12298e-12	3.90628e-08
Kcns3	4	0.114	0.396	-0.387669	-1.47354	6.27494e-13	1.15459e-08
Chpt1	4	0.396	0.697	-0.389708	-1.47655	2.03687e-12	3.74785e-08
Sh3bgrl	4	0.785	0.922	-0.39009	-1.47711	3.56586e-11	6.56118e-07
Sdc4	4	0.497	0.737	-0.390372	-1.47753	1.12524e-09	2.07044e-05
Hist1h1c	4	0.356	0.594	-0.391782	-1.47961	4.75867e-08	0.000875595
Stx6	4	0.255	0.541	-0.39315	-1.48164	6.63984e-12	1.22173e-07
Angpt1	4	0.248	0.545	-0.393493	-1.48215	5.10894e-12	9.40044e-08
Aldoa	4	0.738	0.896	-0.397037	-1.48741	1.36119e-09	2.50458e-05
Fabp3	4	0.067	0.257	-0.399617	-1.49125	3.64938e-08	0.000671485
Tpm1	4	0.658	0.803	-0.404025	-1.49784	3.43464e-07	0.00631974
Psmb7	4	0.248	0.576	-0.405151	-1.49953	5.9988e-14	1.10378e-09
Neat1	4	0.664	0.837	-0.409881	-1.50664	2.4394e-07	0.0044885
Pdzd2	4	0.128	0.337	-0.41147	-1.50903	5.62855e-08	0.00103565
Rap2a	4	0.356	0.659	-0.41346	-1.51204	2.6996e-13	4.96726e-09
Vasp	4	0.242	0.565	-0.41387	-1.51266	6.33356e-14	1.16537e-09
Kctd10	4	0.416	0.685	-0.414223	-1.5132	1.71266e-11	3.15129e-07
Ogn	4	0.799	0.928	-0.414613	-1.51378	1.27544e-08	0.000234681
Fam210b	4	0.101	0.4	-0.415621	-1.51531	6.56679e-15	1.20829e-10
Robo2	4	0.094	0.402	-0.421292	-1.52393	2.6456e-16	4.8679e-12
Cp	4	0.651	0.855	-0.421497	-1.52424	3.65903e-12	6.73262e-08
Adamts8	4	0.107	0.413	-0.421961	-1.52495	9.35849e-15	1.72196e-10
Fam189a2	4	0.013	0.297	-0.422438	-1.52568	2.27604e-18	4.18791e-14
Fam13a	4	0.114	0.341	-0.422453	-1.5257	6.66112e-09	0.000122565
Aplp2	4	0.483	0.776	-0.425108	-1.52976	1.5786e-15	2.90463e-11
Adamtsl2	4	0.195	0.463	-0.425692	-1.53065	2.71566e-11	4.99682e-07
Fgfr3	4	0.188	0.488	-0.425888	-1.53095	4.44917e-13	8.18647e-09
Tmem38b	4	0.268	0.606	-0.429025	-1.53576	1.86806e-15	3.43724e-11
Specc1l	4	0.248	0.58	-0.429166	-1.53598	5.4925e-14	1.01062e-09
Ubl3	4	0.45	0.733	-0.430976	-1.53876	4.29377e-12	7.90055e-08
Ptgis	4	0.711	0.896	-0.432411	-1.54097	1.902e-13	3.49968e-09
Colec12	4	0.664	0.852	-0.432925	-1.54176	5.54172e-12	1.01968e-07
Frmd4b	4	0.081	0.398	-0.433181	-1.54215	6.19911e-17	1.14064e-12
Olfml3	4	0.745	0.922	-0.43772	-1.54917	7.4022e-16	1.362e-11
Cdc42ep4	4	0.242	0.564	-0.43807	-1.54971	3.95343e-14	7.2743e-10
Cdh11	4	0.497	0.8	-0.438983	-1.55113	3.19547e-16	5.87967e-12
Ptms	4	0.812	0.958	-0.439692	-1.55223	4.73834e-22	8.71855e-18
Lclat1	4	0.201	0.549	-0.439918	-1.55258	2.90356e-17	5.34256e-13
Tnfrsf19	4	0.081	0.415	-0.442428	-1.55648	1.89371e-18	3.48442e-14
Ablim3	4	0.121	0.449	-0.443256	-1.55777	1.20618e-15	2.21937e-11
Malat1	4	0.993	0.988	-0.443731	-1.55851	1.62207e-07	0.0029846
Ifngr1	4	0.624	0.855	-0.445511	-1.56129	1.12846e-11	2.07636e-07
Mme	4	0.181	0.463	-0.445584	-1.5614	5.26467e-13	9.687e-09
RP23-310J6.1	4	0.013	0.298	-0.446727	-1.56319	1.09484e-18	2.0145e-14
Nexn	4	0.322	0.637	-0.449761	-1.56794	1.86834e-13	3.43775e-09
Iigp1	4	0.228	0.442	-0.449923	-1.56819	5.31518e-08	0.000977992
Hist1h2bc	4	0.577	0.78	-0.460128	-1.58428	6.75164e-11	1.2423e-06
Sparcl1	4	0.899	0.972	-0.461893	-1.58708	1.87944e-13	3.45816e-09
Colq	4	0.06	0.243	-0.461966	-1.58719	1.72442e-07	0.00317292
Sh3bp5	4	0.396	0.616	-0.462612	-1.58822	2.12494e-08	0.000390989
Emilin1	4	0.463	0.719	-0.466499	-1.5944	3.86438e-13	7.11046e-09
Emp2	4	0.436	0.735	-0.468164	-1.59706	1.55877e-13	2.86814e-09
Tmsb4x	4	0.987	0.999	-0.468781	-1.59804	1.00592e-21	1.85089e-17
Sdpr	4	0.228	0.575	-0.470077	-1.60012	6.95811e-16	1.28029e-11
Gadd45b	4	0.235	0.515	-0.472516	-1.60402	2.59438e-10	4.77365e-06
Nrep	4	0.188	0.413	-0.477548	-1.61212	6.41718e-10	1.18076e-05
RP23-253N17.1	4	0.161	0.482	-0.482996	-1.62092	1.05173e-14	1.93518e-10
Cox6b2	4	0.423	0.687	-0.485494	-1.62498	1.43312e-10	2.63695e-06
Zyx	4	0.651	0.887	-0.486031	-1.62585	2.43482e-16	4.48007e-12
Prelp	4	0.799	0.943	-0.48667	-1.62689	7.54357e-15	1.38802e-10
Mrc2	4	0.349	0.594	-0.487121	-1.62762	1.2025e-13	2.21261e-09
Alcam	4	0.067	0.432	-0.49021	-1.63266	1.80061e-21	3.31313e-17
Tmem109	4	0.383	0.7	-0.498282	-1.64589	2.46083e-14	4.52792e-10
Ednra	4	0.248	0.582	-0.501764	-1.65163	4.20825e-16	7.74317e-12
Nox4	4	0.302	0.677	-0.503569	-1.65462	7.577e-19	1.39417e-14
Slc6a6	4	0.174	0.552	-0.50824	-1.66236	3.00885e-19	5.53629e-15
Pcolce2	4	0.832	0.932	-0.508449	-1.66271	1.55737e-07	0.00286555
Cited2	4	0.134	0.424	-0.511166	-1.66723	2.53881e-12	4.67141e-08
Foxf2	4	0.107	0.485	-0.515391	-1.67429	5.71995e-21	1.05247e-16
Mmd	4	0.094	0.481	-0.516218	-1.67568	6.30221e-22	1.15961e-17
Ckb	4	0.403	0.734	-0.5168	-1.67665	8.4102e-16	1.54748e-11
Nedd9	4	0.161	0.569	-0.529177	-1.69753	1.03552e-22	1.90536e-18
Myh10	4	0.383	0.729	-0.532283	-1.70282	1.22094e-18	2.24653e-14
Angptl4	4	0.389	0.677	-0.532387	-1.70299	1.6145e-12	2.97069e-08
Cox17	4	0.537	0.821	-0.532596	-1.70335	1.23699e-17	2.27607e-13
Pkig	4	0.383	0.756	-0.534173	-1.70604	1.39823e-19	2.57274e-15
Smim4	4	0.309	0.675	-0.534952	-1.70737	1.46314e-17	2.69218e-13
Lrp4	4	0.322	0.598	-0.536354	-1.70976	2.19317e-11	4.03543e-07
Ncald	4	0.168	0.522	-0.537723	-1.7121	5.38739e-20	9.91279e-16
Gja5	4	0.007	0.383	-0.538324	-1.71313	1.98102e-28	3.64508e-24
Pdgfra	4	0.644	0.857	-0.541561	-1.71869	1.27981e-14	2.35485e-10
Palld	4	0.389	0.757	-0.544899	-1.72443	2.43724e-20	4.48453e-16
Ptk7	4	0.174	0.563	-0.545557	-1.72557	4.581e-22	8.42903e-18
Stmn1	4	0.128	0.416	-0.560199	-1.75102	1.24657e-12	2.29368e-08
Enpep	4	0.06	0.485	-0.562458	-1.75498	7.9844e-28	1.46913e-23
Slit2	4	0.268	0.639	-0.562644	-1.75531	3.98265e-21	7.32807e-17
Lims1	4	0.336	0.721	-0.574714	-1.77662	4.49614e-21	8.27289e-17
Ppp1r2	4	0.651	0.893	-0.576606	-1.77999	3.77958e-16	6.95442e-12
Prkg2	4	0.034	0.434	-0.578262	-1.78294	2.37983e-26	4.37888e-22
Mapt	4	0.04	0.366	-0.578267	-1.78295	5.05722e-19	9.30529e-15
Scube2	4	0.034	0.408	-0.578453	-1.78328	9.08271e-25	1.67122e-20
Socs2	4	0.43	0.77	-0.581665	-1.78901	2.18207e-19	4.01502e-15
Nap1l1	4	0.557	0.859	-0.583233	-1.79182	2.62101e-20	4.82266e-16
Lbh	4	0.638	0.926	-0.591602	-1.80688	5.88808e-30	1.08341e-25
Des	4	0.134	0.398	-0.591903	-1.80743	1.59559e-11	2.93588e-07
Rhob	4	0.537	0.834	-0.594122	-1.81144	1.03035e-15	1.89584e-11
Bmp5	4	0.154	0.608	-0.609022	-1.83863	3.67454e-28	6.76115e-24
Tbx2	4	0.295	0.734	-0.612287	-1.84465	2.86967e-27	5.28019e-23
Bmp3	4	0.141	0.55	-0.617472	-1.85423	1.81448e-23	3.33865e-19
Myo1b	4	0.114	0.562	-0.617614	-1.8545	1.6593e-27	3.05312e-23
Slc7a10	4	0.013	0.322	-0.624453	-1.86722	5.94809e-20	1.09445e-15
Serinc3	4	0.631	0.898	-0.633429	-1.88406	1.42485e-24	2.62173e-20
Cnn2	4	0.53	0.844	-0.643896	-1.90388	5.90268e-22	1.08609e-17
Plin2	4	0.128	0.564	-0.644742	-1.9055	3.21471e-25	5.91506e-21
Shroom3	4	0.141	0.562	-0.644927	-1.90585	3.55575e-24	6.54258e-20
Spint2	4	0.027	0.487	-0.645626	-1.90718	3.43109e-33	6.31321e-29
Nrcam	4	0.06	0.426	-0.656363	-1.92777	8.75658e-23	1.61121e-18
Mamdc2	4	0.282	0.677	-0.664402	-1.94333	3.6811e-22	6.77322e-18
Tacc1	4	0.436	0.796	-0.665707	-1.94587	1.78554e-23	3.28539e-19
Scn3a	4	0.02	0.452	-0.676478	-1.96694	1.65793e-31	3.05059e-27
Nt5dc2	4	0.349	0.772	-0.682656	-1.97913	2.98673e-26	5.49559e-22
Tmem119	4	0.389	0.736	-0.682868	-1.97955	5.20377e-19	9.57494e-15
Hadh	4	0.289	0.711	-0.691224	-1.99616	4.97563e-25	9.15517e-21
Fhl1	4	0.852	0.957	-0.694094	-2.00189	1.72844e-22	3.18034e-18
Aldh2	4	0.705	0.91	-0.710808	-2.03563	5.79837e-17	1.0669e-12
Slc36a2	4	0.161	0.594	-0.713573	-2.04127	3.95505e-27	7.27729e-23
Dock4	4	0.255	0.67	-0.722735	-2.06006	1.83809e-24	3.38208e-20
Ltbp2	4	0.201	0.373	-0.723182	-2.06098	6.53984e-09	0.000120333
Scarf2	4	0.564	0.87	-0.725465	-2.06569	2.80776e-27	5.16628e-23
Mat2a	4	0.49	0.772	-0.740567	-2.09712	9.7604e-16	1.79591e-11
Fermt2	4	0.369	0.8	-0.745297	-2.10707	1.22778e-29	2.25912e-25
AC167245.5	4	0.054	0.367	-0.756075	-2.1299	1.60406e-17	2.95147e-13
Lrat	4	0.074	0.441	-0.783534	-2.1892	8.06213e-21	1.48343e-16
Tnc	4	0.074	0.324	-0.784209	-2.19067	3.92293e-14	7.2182e-10
Cdkn2c	4	0.228	0.64	-0.786976	-2.19674	8.38696e-23	1.5432e-18
Wnt2	4	0.04	0.513	-0.79174	-2.20723	1.78564e-33	3.28559e-29
RP23-317F9.2	4	0.188	0.568	-0.801035	-2.22785	2.76364e-19	5.08511e-15
Fn1	4	0.718	0.893	-0.808562	-2.24468	9.0381e-13	1.66301e-08
Spon1	4	0.503	0.872	-0.809028	-2.24572	5.29979e-37	9.75162e-33
Tagln2	4	0.792	0.973	-0.833815	-2.30208	3.11224e-44	5.72652e-40
Cd82	4	0.282	0.788	-0.839739	-2.31576	8.83844e-39	1.62627e-34
Upk1b	4	0.04	0.518	-0.83996	-2.31628	2.24643e-34	4.13344e-30
Slc38a5	4	0.067	0.562	-0.840327	-2.31713	1.64024e-35	3.01803e-31
Prex2	4	0.309	0.776	-0.855901	-2.35349	2.45487e-33	4.51697e-29
Mylk	4	0.436	0.845	-0.864782	-2.37449	1.37319e-40	2.52667e-36
Tcf21	4	0.477	0.755	-0.866101	-2.37762	5.75575e-14	1.05906e-09
Tmem176b	4	0.779	0.972	-0.894927	-2.44716	1.01555e-38	1.8686e-34
Mxra8	4	0.745	0.958	-0.90841	-2.48038	7.66383e-42	1.41014e-37
Csrp1	4	0.752	0.962	-0.912124	-2.4896	9.97291e-49	1.83502e-44
Prdx6	4	0.624	0.902	-0.919224	-2.50734	1.31624e-32	2.42188e-28
Sod3	4	0.899	0.98	-0.922732	-2.51616	1.31642e-39	2.42222e-35
Selenbp1	4	0.436	0.768	-0.938975	-2.55736	2.30871e-19	4.24804e-15
Fmo2	4	0.658	0.865	-0.941729	-2.56441	2.61363e-20	4.80909e-16
Gpx3	4	0.933	0.991	-0.998499	-2.71421	2.82149e-48	5.19154e-44
Tmem176a	4	0.758	0.955	-1.00665	-2.73641	3.7341e-38	6.87074e-34
Tns1	4	0.497	0.857	-1.00828	-2.74088	9.51392e-36	1.75056e-31
F2r	4	0.315	0.839	-1.02289	-2.78123	2.06862e-45	3.80627e-41
Thbs1	4	0.329	0.653	-1.04388	-2.84022	3.07228e-20	5.65299e-16
G0s2	4	0.644	0.878	-1.04548	-2.84476	4.78866e-20	8.81114e-16
Col13a1	4	0.141	0.715	-1.04889	-2.85447	3.9184e-46	7.20986e-42
Gsta3	4	0.322	0.695	-1.0517	-2.86252	5.36802e-22	9.87716e-18
Car2	4	0.107	0.62	-1.05392	-2.86888	5.82511e-37	1.07182e-32
Itga8	4	0.181	0.726	-1.05498	-2.87191	1.56111e-43	2.87245e-39
Mfap4	4	0.886	0.955	-1.0636	-2.89679	3.02392e-10	5.56401e-06
Igfbp3	4	0.188	0.425	-1.0637	-2.89707	4.79381e-09	8.8206e-05
Trf	4	0.248	0.755	-1.10924	-3.03204	1.25599e-38	2.31102e-34
Nebl	4	0.101	0.726	-1.13699	-3.11737	6.7979e-54	1.25081e-49
Macf1	4	0.537	0.906	-1.13829	-3.12143	4.54667e-49	8.36588e-45
Tagln	4	0.101	0.446	-1.14013	-3.12718	5.06315e-19	9.3162e-15
Rgs2	4	0.141	0.573	-1.21584	-3.37311	1.24553e-27	2.29178e-23
Gng11	4	0.611	0.938	-1.24651	-3.47819	7.15586e-56	1.31668e-51
Hp	4	0.322	0.508	-1.25163	-3.49604	2.98854e-08	0.000549892
Ppp1r14a	4	0.483	0.884	-1.25296	-3.50071	3.8273e-43	7.04223e-39
Aldh1a1	4	0.624	0.908	-1.25648	-3.51302	5.10706e-39	9.397e-35
Serpine2	4	0.53	0.902	-1.27597	-3.58217	2.69441e-43	4.95771e-39
Hsd11b1	4	0.638	0.909	-1.29751	-3.66018	5.47483e-31	1.00737e-26
2020-09-04	4	0.45	0.91	-1.37778	-3.96609	4.83799e-59	8.9019e-55
Limch1	4	0.369	0.907	-1.4232	-4.15038	1.49122e-69	2.74384e-65
Cxcl14	4	0.477	0.922	-1.46398	-4.32315	2.31393e-56	4.25763e-52
Hspb1	4	0.49	0.926	-1.46581	-4.33103	1.14303e-54	2.10318e-50
Mettl7a1	4	0.369	0.827	-1.50884	-4.52148	2.63738e-40	4.85279e-36
Inmt	4	0.859	0.97	-1.53413	-4.6373	1.73269e-26	3.18815e-22
Ces1d	4	0.295	0.76	-1.55675	-4.7434	1.19504e-38	2.19887e-34
Gyg	4	0.383	0.911	-1.57452	-4.82842	3.21037e-70	5.90708e-66
RP23-375N21.2	4	0.315	0.816	-1.60975	-5.00155	2.25338e-47	4.14622e-43
Npnt	4	0.396	0.9	-1.78279	-5.94642	2.57312e-77	4.73455e-73
Cdo1	4	0.336	0.849	-1.87843	-6.54322	2.91325e-54	5.36038e-50

## Sheet: 5
gene	cluster	pct.1	pct.2	avg_logFC	FoldChange	p_val	p_val_adj
Cxcl13	5	0.485	0.188	2.09888	8.15703	1.72023e-16	3.16523e-12
Pi16	5	0.868	0.222	2.09872	8.1557	2.72666e-42	5.01706e-38
Ebf1	5	0.941	0.09	1.86902	6.48191	1.35137e-61	2.48653e-57
RP23-99G21.3	5	0.794	0.209	1.83404	6.25913	4.75048e-31	8.74088e-27
Dcn	5	1	0.668	1.76362	5.83353	2.36922e-47	4.35937e-43
Ly6a	5	0.971	0.358	1.75161	5.76385	3.11422e-47	5.73016e-43
Htra3	5	0.956	0.482	1.6702	5.31321	2.51459e-58	4.62685e-54
Sult1e1	5	0.426	0.01	1.49846	4.47478	1.11045e-34	2.04322e-30
Anxa3	5	0.662	0.159	1.43964	4.21917	5.07694e-41	9.34157e-37
Penk	5	0.735	0.097	1.42982	4.17796	3.98542e-35	7.33317e-31
Meg3	5	0.838	0.108	1.42825	4.1714	6.32549e-39	1.16389e-34
Adamts5	5	0.676	0.193	1.39105	4.01906	6.18698e-39	1.1384e-34
Scara5	5	0.779	0.069	1.36636	3.92106	6.40331e-46	1.17821e-41
Ly6c1	5	0.676	0.153	1.3527	3.86786	7.89874e-28	1.45337e-23
Cxcl1	5	0.603	0.143	1.35203	3.86526	7.80849e-23	1.43676e-18
Errfi1	5	0.868	0.39	1.33483	3.79934	5.4179e-41	9.96894e-37
Ackr3	5	0.603	0.044	1.29321	3.64445	4.34182e-37	7.98895e-33
Axl	5	0.912	0.346	1.26615	3.54719	8.01403e-45	1.47458e-40
Ptx3	5	0.382	0.013	1.2605	3.52719	8.52023e-25	1.56772e-20
Fbln2	5	0.868	0.212	1.23575	3.44095	1.59692e-40	2.93833e-36
Klf4	5	0.897	0.34	1.22975	3.42037	1.80618e-27	3.32336e-23
Cyp1b1	5	0.647	0.075	1.22824	3.4152	8.46003e-30	1.55665e-25
Lum	5	0.794	0.124	1.20935	3.3513	2.22685e-31	4.0974e-27
Il33	5	0.779	0.153	1.20876	3.34933	3.04388e-30	5.60073e-26
C3	5	1	0.841	1.20644	3.34156	8.10356e-33	1.49106e-28
Gas1	5	0.824	0.544	1.20595	3.33992	1.09383e-23	2.01265e-19
Serpinf1	5	0.971	0.263	1.19143	3.29179	1.95758e-37	3.60194e-33
Cd248	5	0.735	0.171	1.17185	3.22795	6.394e-36	1.1765e-31
Gadd45g	5	0.485	0.239	1.15017	3.15873	4.1169e-10	7.57509e-06
Ptgs2	5	0.529	0.031	1.14316	3.13665	3.97711e-31	7.31789e-27
Smoc2	5	0.647	0.205	1.14221	3.13369	6.12064e-16	1.1262e-11
Tppp3	5	0.779	0.398	1.11824	3.05947	7.62664e-22	1.4033e-17
Prss23	5	0.632	0.164	1.11761	3.05755	3.70589e-21	6.81884e-17
Csrp2	5	0.882	0.362	1.11149	3.03887	3.63369e-28	6.68599e-24
Slfn5	5	0.647	0.039	1.11046	3.03577	7.59111e-38	1.39676e-33
Nid1	5	0.897	0.591	1.05773	2.87984	6.96764e-33	1.28205e-28
Ccl11	5	0.706	0.146	1.05315	2.86668	2.45265e-22	4.51288e-18
Mt1	5	0.985	0.78	1.03319	2.81002	3.28575e-21	6.04578e-17
Ugdh	5	0.706	0.444	1.02945	2.79952	1.26282e-31	2.32359e-27
Aebp1	5	0.956	0.66	1.02668	2.79177	1.03103e-24	1.89709e-20
Ifi205	5	0.632	0.117	1.0092	2.74339	1.63631e-26	3.01082e-22
Wt1	5	0.353	0.012	1.00507	2.73209	1.09722e-20	2.01888e-16
Igfbp4	5	1	0.731	1.00045	2.71951	3.56746e-21	6.56413e-17
Socs3	5	0.882	0.515	0.990285	2.692	1.07442e-16	1.97693e-12
Col14a1	5	0.75	0.306	0.985659	2.67958	2.58548e-17	4.75728e-13
Gfpt2	5	0.721	0.23	0.98462	2.67679	1.2763e-29	2.3484e-25
Plac8	5	0.75	0.401	0.970763	2.63996	1.51328e-13	2.78444e-09
Fbln1	5	0.971	0.701	0.951992	2.59087	4.87945e-22	8.97819e-18
Fndc1	5	0.662	0.241	0.940177	2.56044	2.11954e-19	3.89996e-15
Adgrd1	5	0.647	0.099	0.931446	2.53818	3.11268e-30	5.72733e-26
Ebf2	5	0.574	0.014	0.924026	2.51941	1.16381e-40	2.14141e-36
Scara3	5	0.662	0.078	0.916716	2.50106	5.10824e-31	9.39916e-27
Lsp1	5	0.75	0.388	0.915329	2.4976	3.01128e-27	5.54076e-23
Thbs2	5	0.559	0.064	0.91122	2.48735	1.87044e-26	3.44161e-22
Cd34	5	0.941	0.627	0.893888	2.44461	4.91641e-23	9.0462e-19
Clec3b	5	0.985	0.839	0.885508	2.42422	1.51773e-16	2.79261e-12
Tshz2	5	0.882	0.473	0.883108	2.41841	2.74256e-22	5.04631e-18
Man2a1	5	0.838	0.474	0.882226	2.41627	6.46441e-16	1.18945e-11
Entpd2	5	0.75	0.14	0.870941	2.38916	2.90856e-25	5.35174e-21
Klf2	5	0.735	0.486	0.857616	2.35753	2.23102e-09	4.10508e-05
Tnxb	5	0.853	0.342	0.856867	2.35577	7.32315e-23	1.34746e-18
Nav1	5	0.765	0.301	0.843611	2.32475	1.98848e-24	3.65881e-20
Smpd3	5	0.426	0.012	0.831324	2.29636	2.54505e-27	4.6829e-23
Creb5	5	0.456	0.033	0.829966	2.29324	5.50063e-28	1.01212e-23
Atf3	5	0.662	0.343	0.818739	2.26764	3.29845e-10	6.06915e-06
Hn1	5	0.838	0.417	0.817508	2.26485	3.33984e-24	6.1453e-20
Has1	5	0.338	0.027	0.816093	2.26165	4.32274e-18	7.95383e-14
Fstl1	5	0.941	0.786	0.813262	2.25525	8.66953e-14	1.59519e-09
Metrnl	5	0.529	0.152	0.806744	2.2406	1.70865e-23	3.14392e-19
Tmem100	5	0.809	0.409	0.803649	2.23368	3.36054e-19	6.18339e-15
Ccdc80	5	0.794	0.419	0.789592	2.2025	9.28447e-11	1.70834e-06
Pcsk6	5	0.515	0.024	0.775577	2.17184	9.91979e-32	1.82524e-27
Mt2	5	0.956	0.646	0.770967	2.16186	4.07654e-14	7.50082e-10
Ar	5	0.721	0.287	0.76176	2.14204	1.19527e-17	2.1993e-13
Islr	5	0.721	0.371	0.761269	2.14099	2.88697e-18	5.31202e-14
Medag	5	0.662	0.274	0.76016	2.13862	3.61667e-17	6.65467e-13
Mmp23	5	0.632	0.226	0.758876	2.13588	1.29047e-15	2.37446e-11
Crip1	5	0.956	0.896	0.758163	2.13435	2.61794e-12	4.81701e-08
Ifi204	5	0.529	0.054	0.753015	2.12339	1.93771e-27	3.56539e-23
Man1a	5	0.676	0.234	0.750454	2.11796	1.4035e-20	2.58243e-16
Id2	5	0.647	0.269	0.745106	2.10666	2.44337e-11	4.49579e-07
Timp2	5	1	0.959	0.744778	2.10597	7.98974e-21	1.47011e-16
Sulf2	5	0.515	0.11	0.744515	2.10542	5.55289e-19	1.02173e-14
Lrrn4cl	5	0.485	0.012	0.744232	2.10482	1.58469e-36	2.91582e-32
Emilin2	5	0.515	0.025	0.73899	2.09382	2.21879e-31	4.08258e-27
Egr1	5	0.985	0.772	0.732465	2.0802	3.59877e-17	6.62174e-13
Dpt	5	1	0.886	0.728748	2.07248	1.37989e-15	2.539e-11
Heg1	5	0.941	0.754	0.728284	2.07152	4.23271e-18	7.78819e-14
Gda	5	0.5	0.138	0.722792	2.06018	1.06298e-13	1.95589e-09
Zfp385a	5	0.588	0.084	0.72107	2.05663	1.00866e-26	1.85594e-22
Steap4	5	0.412	0.249	0.719175	2.05274	4.33098e-13	7.969e-09
Add3	5	0.691	0.223	0.717251	2.04879	7.07525e-21	1.30185e-16
Cdon	5	0.515	0.103	0.715969	2.04617	3.52249e-18	6.48138e-14
Sfrp2	5	0.338	0.018	0.707943	2.02981	4.72984e-18	8.70291e-14
Lysmd2	5	0.735	0.236	0.705689	2.02524	5.66419e-22	1.04221e-17
Arl4a	5	0.603	0.291	0.705245	2.02434	5.63206e-18	1.0363e-13
Ddah2	5	0.838	0.556	0.698391	2.01052	6.53793e-20	1.20298e-15
Nfkbia	5	0.779	0.594	0.695738	2.00519	5.36838e-12	9.87783e-08
Osr1	5	0.706	0.361	0.694089	2.00188	6.81681e-12	1.25429e-07
Fst	5	0.603	0.172	0.685392	1.98455	1.42652e-12	2.6248e-08
Pla1a	5	0.426	0.167	0.683876	1.98154	8.72558e-10	1.60551e-05
Sema3c	5	0.456	0.08	0.676032	1.96606	1.50641e-17	2.77179e-13
Rps5	5	1	0.99	0.668239	1.9508	5.0149e-35	9.22741e-31
Ramp2	5	0.721	0.328	0.662337	1.93932	2.12545e-13	3.91083e-09
Arpc1b	5	1	0.864	0.658699	1.93228	3.21643e-19	5.91824e-15
Fam150b	5	0.294	0.005	0.65081	1.91709	2.7409e-21	5.04326e-17
Lmo2	5	0.441	0.055	0.650687	1.91686	4.41762e-18	8.12842e-14
Ahnak	5	0.941	0.821	0.649469	1.91452	1.56927e-16	2.88745e-12
Aldh1a3	5	0.368	0.035	0.648659	1.91297	4.17613e-17	7.68409e-13
Tmeff2	5	0.485	0.065	0.643419	1.90298	2.67469e-21	4.92142e-17
Rhou	5	0.588	0.195	0.641558	1.89944	2.94757e-17	5.42354e-13
Ctsh	5	0.529	0.116	0.640244	1.89694	1.037e-16	1.90807e-12
Itih5	5	0.544	0.064	0.638279	1.89322	9.16917e-22	1.68713e-17
Carhsp1	5	0.721	0.386	0.63628	1.88944	2.35683e-18	4.33657e-14
Tnfaip6	5	0.426	0.167	0.636141	1.88918	1.66034e-12	3.05502e-08
Zfp36	5	0.912	0.718	0.63381	1.88478	2.16418e-10	3.98209e-06
Rspo1	5	0.397	0.054	0.6331	1.88344	1.21614e-14	2.2377e-10
Cygb	5	0.882	0.507	0.63271	1.88271	6.66647e-10	1.22663e-05
Ntrk2	5	0.441	0.035	0.626129	1.87036	2.58999e-21	4.76559e-17
Ddr2	5	0.838	0.598	0.625934	1.86999	6.05466e-14	1.11406e-09
Bmyc	5	0.574	0.321	0.623357	1.86518	4.08283e-09	7.51241e-05
Adam33	5	0.397	0.027	0.622934	1.86439	3.40098e-20	6.2578e-16
Rplp0	5	1	0.988	0.622502	1.86358	1.67434e-27	3.08078e-23
Rps18	5	1	0.991	0.620739	1.8603	5.21958e-32	9.60403e-28
Rpl13	5	1	0.999	0.619277	1.85759	2.83153e-33	5.21001e-29
Ace	5	0.75	0.269	0.618599	1.85632	5.96997e-13	1.09847e-08
S100a10	5	0.926	0.869	0.618103	1.8554	2.02963e-14	3.73452e-10
Uap1	5	0.735	0.46	0.611915	1.84396	1.62779e-18	2.99513e-14
Frmd6	5	0.618	0.18	0.609866	1.84019	1.05868e-16	1.94797e-12
Rpl32	5	1	0.991	0.604819	1.83092	8.50877e-30	1.56561e-25
Rnase4	5	1	0.901	0.60166	1.82515	1.14755e-13	2.1115e-09
Jund	5	1	0.933	0.593492	1.8103	4.04768e-17	7.44773e-13
Ifi207	5	0.441	0.028	0.591319	1.80637	1.65673e-24	3.04839e-20
Ntn1	5	0.5	0.098	0.590948	1.8057	2.49462e-14	4.59009e-10
AC129337.1	5	0.382	0.018	0.58947	1.80303	1.40677e-21	2.58846e-17
Cadm3	5	0.426	0.009	0.586908	1.79842	8.08301e-31	1.48727e-26
Rpl35	5	1	0.985	0.581369	1.78849	4.13979e-27	7.61722e-23
Npr1	5	0.456	0.042	0.581324	1.7884	3.97272e-21	7.3098e-17
Srpx	5	0.588	0.341	0.579828	1.78573	7.83018e-12	1.44075e-07
Pdlim4	5	0.485	0.083	0.579494	1.78513	8.04524e-18	1.48032e-13
S100a13	5	0.941	0.734	0.579121	1.78447	1.2884e-16	2.37065e-12
Zbtb20	5	0.985	0.9	0.576657	1.78008	2.47316e-14	4.55062e-10
Ppp1r15a	5	0.618	0.324	0.576588	1.77995	1.11318e-09	2.04825e-05
Edn1	5	0.221	0.007	0.575065	1.77725	2.15791e-15	3.97055e-11
Rpl22l1	5	1	0.957	0.569443	1.76728	3.49152e-13	6.4244e-09
Prrx1	5	0.647	0.35	0.56937	1.76715	4.62796e-13	8.51544e-09
Myc	5	0.382	0.05	0.561653	1.75357	1.04802e-17	1.92835e-13
Ier2	5	0.926	0.807	0.559861	1.75043	1.39566e-09	2.56802e-05
Lurap1l	5	0.368	0.059	0.558905	1.74876	3.11113e-14	5.72448e-10
Cd55	5	0.412	0.137	0.557767	1.74677	1.84011e-10	3.3858e-06
Mustn1	5	0.618	0.246	0.556487	1.74453	2.88909e-10	5.31593e-06
Twist2	5	0.412	0.05	0.556123	1.7439	2.82927e-15	5.20586e-11
Tgfbr3	5	0.75	0.422	0.552839	1.73818	1.00079e-13	1.84145e-09
Csf1	5	0.559	0.314	0.548241	1.73021	1.25044e-12	2.30082e-08
Slc16a2	5	0.485	0.182	0.547199	1.72841	5.31877e-12	9.78655e-08
Bicc1	5	0.75	0.573	0.545703	1.72582	3.59366e-10	6.61234e-06
Pabpc1	5	0.985	0.788	0.54553	1.72552	2.10807e-17	3.87885e-13
Rps3a1	5	1	0.982	0.544874	1.72439	1.06759e-24	1.96437e-20
Serpinb6a	5	0.882	0.771	0.542617	1.7205	2.97256e-17	5.46951e-13
Rhoj	5	0.794	0.462	0.54146	1.71851	1.36978e-12	2.5204e-08
Ly6e	5	0.926	0.598	0.540469	1.71681	1.45436e-10	2.67602e-06
Sash1	5	0.647	0.276	0.540457	1.71679	5.90661e-12	1.08682e-07
Scd1	5	0.382	0.179	0.534307	1.70627	3.53641e-09	6.50699e-05
Efhd1	5	0.235	0.005	0.531221	1.70101	5.48224e-20	1.00873e-15
Rps24	5	1	0.99	0.531068	1.70075	4.49291e-25	8.26695e-21
Lrrc17	5	0.588	0.151	0.5273	1.69435	4.77427e-16	8.78466e-12
Rps6	5	1	0.99	0.522259	1.68583	1.82213e-23	3.35272e-19
Ablim1	5	0.676	0.352	0.521457	1.68448	2.36211e-10	4.34628e-06
Lgi2	5	0.515	0.153	0.521413	1.68441	1.21692e-10	2.23913e-06
Fam46a	5	0.338	0.075	0.521279	1.68418	5.10632e-11	9.39564e-07
Vcan	5	0.456	0.201	0.517216	1.67735	5.18886e-09	9.54751e-05
Cebpd	5	0.971	0.901	0.516753	1.67657	9.11001e-09	0.000167624
Sfxn1	5	0.618	0.28	0.516369	1.67593	4.32135e-11	7.95128e-07
Ppp1r14b	5	0.706	0.51	0.512933	1.67018	8.13155e-10	1.49621e-05
Rpl10a	5	1	0.977	0.50921	1.66398	3.7946e-22	6.98207e-18
Sned1	5	0.441	0.216	0.509116	1.66382	5.18544e-09	9.54121e-05
Fez1	5	0.397	0.044	0.508663	1.66307	1.19395e-16	2.19686e-12
Mnda	5	0.515	0.165	0.507198	1.66063	1.4837e-11	2.73002e-07
Rps27a	5	1	0.988	0.506733	1.65986	1.25918e-21	2.31689e-17
Olfml2b	5	0.456	0.116	0.502299	1.65252	6.41339e-11	1.18006e-06
S100a16	5	0.912	0.765	0.502189	1.65233	4.33527e-12	7.9769e-08
Cd9	5	0.485	0.182	0.50157	1.65131	1.82099e-07	0.00335062
Rps15a	5	1	0.993	0.490961	1.63389	1.87734e-24	3.4543e-20
Opcml	5	0.353	0.042	0.490934	1.63384	1.1608e-13	2.13587e-09
Lims2	5	0.441	0.102	0.49061	1.63331	2.12549e-13	3.91091e-09
Vit	5	0.353	0.027	0.48332	1.62145	1.53467e-16	2.8238e-12
Il11ra1	5	0.941	0.799	0.481874	1.61911	1.21577e-09	2.23702e-05
Rpl3	5	0.985	0.979	0.479544	1.61534	1.06952e-18	1.96792e-14
Zfp36l2	5	0.706	0.486	0.478207	1.61318	2.04006e-07	0.00375372
Rps19	5	1	0.996	0.478205	1.61318	1.87483e-19	3.44968e-15
Cpne8	5	0.485	0.148	0.477601	1.6122	1.56307e-11	2.87604e-07
Pdpn	5	0.647	0.287	0.476789	1.61089	8.73777e-08	0.00160775
Rpl23a	5	1	0.991	0.475953	1.60955	2.97166e-19	5.46785e-15
Klf9	5	0.868	0.792	0.475583	1.60895	2.62173e-07	0.00482398
Rpl18a	5	1	0.992	0.474861	1.60779	3.47299e-21	6.3903e-17
Gxylt2	5	0.5	0.074	0.474184	1.6067	4.41621e-17	8.12583e-13
Rps9	5	1	0.99	0.47223	1.60357	2.33645e-19	4.29907e-15
Camk2n1	5	0.882	0.651	0.471888	1.60302	2.72355e-10	5.01133e-06
Mpp6	5	0.426	0.116	0.470423	1.60067	1.21416e-08	0.000223406
Ccnl1	5	0.647	0.453	0.469701	1.59952	5.21466e-07	0.00959497
Dbn1	5	0.471	0.229	0.469531	1.59924	2.0598e-09	3.79003e-05
Bmp1	5	0.632	0.316	0.467779	1.59644	2.02007e-07	0.00371692
C1s1	5	0.824	0.78	0.46704	1.59527	4.90334e-08	0.000902215
Nsg1	5	0.471	0.118	0.466291	1.59407	1.43882e-11	2.64742e-07
Ahnak2	5	0.5	0.176	0.466049	1.59369	1.10948e-07	0.00204144
Rps12	5	1	0.987	0.464454	1.59115	8.8653e-14	1.63121e-09
Enc1	5	0.426	0.145	0.462313	1.58774	2.97858e-10	5.48058e-06
Qpct	5	0.397	0.129	0.45811	1.58108	1.90824e-10	3.51116e-06
Rps7	5	1	0.985	0.457442	1.58003	2.12948e-18	3.91824e-14
Rps26	5	1	0.976	0.456574	1.57866	4.94668e-17	9.1019e-13
Tpt1	5	1	0.995	0.455096	1.57632	2.74956e-18	5.05919e-14
Sfrp4	5	0.279	0.041	0.455062	1.57627	4.54107e-10	8.35556e-06
Rpl37a	5	1	0.995	0.454524	1.57542	2.44849e-20	4.50521e-16
Eef1b2	5	0.956	0.885	0.451366	1.57046	3.46222e-11	6.37049e-07
Rps20	5	1	0.987	0.450686	1.56939	4.32737e-16	7.96236e-12
Rps28	5	1	0.993	0.448151	1.56542	6.31715e-18	1.16236e-13
Ugp2	5	0.647	0.503	0.447257	1.56402	1.33154e-10	2.45004e-06
Rps23	5	1	0.995	0.445442	1.56118	1.35638e-19	2.49574e-15
Adamtsl1	5	0.397	0.103	0.4424	1.55644	4.42552e-10	8.14296e-06
Lpl	5	0.882	0.509	0.439529	1.55198	3.82852e-07	0.00704448
Rps4x	5	1	0.992	0.438828	1.55089	6.28705e-17	1.15682e-12
Aox3	5	0.353	0.031	0.438156	1.54985	1.26227e-15	2.32258e-11
Rps2	5	1	0.988	0.437622	1.54902	4.20423e-17	7.73579e-13
Plce1	5	0.397	0.071	0.434743	1.54457	1.53222e-12	2.81929e-08
Rps25	5	1	0.982	0.433212	1.5422	3.65169e-19	6.71912e-15
Rbpj	5	0.529	0.235	0.43178	1.54	1.60283e-10	2.94921e-06
Klf3	5	0.574	0.277	0.43131	1.53927	1.03294e-08	0.000190062
Rpl23	5	1	0.99	0.431015	1.53882	1.38421e-16	2.54694e-12
Eef1a1	5	1	0.995	0.42864	1.53517	1.1481e-18	2.11251e-14
Rpl35a	5	1	0.991	0.426093	1.53126	1.4811e-19	2.72522e-15
Rps14	5	1	0.995	0.425901	1.53097	6.63951e-19	1.22167e-14
Anpep	5	0.338	0.037	0.423499	1.5273	8.6546e-13	1.59245e-08
Rpl41	5	1	0.998	0.423404	1.52715	1.09399e-16	2.01294e-12
Rpl36	5	1	0.986	0.421807	1.52471	1.06847e-18	1.96598e-14
Rpl6	5	1	0.988	0.421429	1.52414	4.41368e-17	8.12117e-13
Flrt2	5	0.426	0.133	0.419137	1.52065	1.0375e-07	0.00190899
Gprc5b	5	0.324	0.106	0.418517	1.51971	7.46245e-09	0.000137309
Zeb1	5	0.544	0.259	0.410305	1.50728	8.73184e-09	0.000160666
Rps8	5	1	0.995	0.409191	1.5056	1.02298e-15	1.88228e-11
Rpl36a	5	1	0.98	0.407019	1.50233	7.89856e-12	1.45333e-07
Galnt16	5	0.309	0.02	0.405663	1.5003	7.97177e-15	1.46681e-10
Il1rl2	5	0.397	0.135	0.405465	1.5	5.89604e-09	0.000108487
Fyn	5	0.574	0.301	0.403015	1.49633	5.01173e-08	0.000922158
Igsf8	5	0.559	0.227	0.402842	1.49607	5.44613e-10	1.00209e-05
Celf2	5	0.926	0.768	0.402386	1.49539	5.70467e-08	0.00104966
Fgfr1	5	0.794	0.667	0.399787	1.49151	5.73221e-08	0.00105473
Rpl26	5	1	0.993	0.399132	1.49053	4.93479e-16	9.08002e-12
Junb	5	0.971	0.858	0.398517	1.48961	2.94613e-07	0.00542087
Rps13	5	1	0.983	0.395583	1.48525	4.11038e-14	7.5631e-10
Rpl14	5	1	0.991	0.394711	1.48396	3.98353e-17	7.32969e-13
Rpl15	5	1	0.98	0.394074	1.48301	1.29363e-14	2.38029e-10
Rpsa	5	1	0.98	0.393639	1.48237	1.85998e-14	3.42236e-10
Pdlim1	5	0.441	0.114	0.393538	1.48222	6.54391e-10	1.20408e-05
Rpl4	5	1	0.978	0.392974	1.48138	8.48826e-15	1.56184e-10
Rpl24	5	1	0.986	0.392216	1.48026	4.97476e-17	9.15355e-13
Eif3f	5	0.971	0.892	0.387666	1.47354	5.69763e-11	1.04836e-06
Meis2	5	0.5	0.26	0.385099	1.46976	2.63905e-07	0.00485586
Dpp4	5	0.221	0.004	0.38407	1.46825	2.91241e-16	5.35883e-12
Sntb2	5	0.559	0.384	0.381843	1.46498	4.33648e-07	0.00797913
Rap1a	5	0.706	0.58	0.379204	1.46112	3.62741e-08	0.000667443
Rpl37	5	1	0.99	0.378261	1.45974	2.58188e-13	4.75067e-09
Steap3	5	0.544	0.293	0.37702	1.45793	1.2402e-07	0.00228197
Rpl18	5	1	0.978	0.376612	1.45734	4.02441e-13	7.40491e-09
Gja1	5	0.265	0.061	0.375307	1.45544	1.73778e-07	0.00319752
Eya2	5	0.235	0.004	0.375163	1.45523	1.35334e-16	2.49015e-12
Rps10	5	1	0.979	0.371429	1.44981	6.77405e-12	1.24643e-07
Palm	5	0.515	0.289	0.370617	1.44863	1.02033e-07	0.0018774
Rps29	5	1	0.994	0.369475	1.44697	2.21174e-16	4.0696e-12
Pcdh19	5	0.309	0.018	0.365239	1.44086	1.61023e-16	2.96282e-12
Dram1	5	0.426	0.214	0.363155	1.43786	2.01157e-07	0.00370129
Gpc6	5	0.309	0.032	0.362704	1.43721	1.23819e-12	2.27827e-08
Rpl17	5	1	0.987	0.361474	1.43544	3.30904e-13	6.08864e-09
Procr	5	0.221	0.02	0.356998	1.42903	7.13079e-11	1.31206e-06
Tmod2	5	0.279	0.033	0.356713	1.42863	6.43981e-11	1.18492e-06
RP24-78F21.4	5	0.309	0.069	0.355265	1.42656	8.17977e-11	1.50508e-06
Rpl29	5	1	0.98	0.354721	1.42578	3.90991e-12	7.19423e-08
Sec14l1	5	0.5	0.215	0.352059	1.42199	1.6961e-07	0.00312083
Rpl38	5	1	0.984	0.349654	1.41858	1.06386e-11	1.95751e-07
Dact2	5	0.235	0.005	0.348141	1.41643	8.08362e-17	1.48739e-12
Rpl12	5	1	0.97	0.347399	1.41538	1.28637e-09	2.36692e-05
Twist1	5	0.235	0.023	0.344211	1.41088	6.91805e-10	1.27292e-05
Dcbld2	5	0.294	0.081	0.343953	1.41051	7.68916e-09	0.000141481
Nfix	5	0.765	0.726	0.342029	1.4078	5.63103e-08	0.00103611
Socs1	5	0.25	0.288	0.337926	1.40204	1.02464e-09	1.88533e-05
Anxa1	5	0.765	0.793	0.337084	1.40086	3.34744e-08	0.000615929
Rps27	5	1	0.997	0.336843	1.40052	1.99379e-11	3.66858e-07
Rpl21	5	1	0.991	0.336765	1.40041	5.80316e-13	1.06778e-08
Trnp1	5	0.25	0.016	0.334518	1.39727	3.60073e-13	6.62534e-09
Megf9	5	0.265	0.036	0.331705	1.39334	4.38617e-09	8.07055e-05
Gnb2l1	5	0.985	0.948	0.331539	1.39311	7.75927e-09	0.000142771
Rps11	5	1	0.992	0.329678	1.39052	2.89951e-11	5.33509e-07
Stx2	5	0.309	0.078	0.32662	1.38628	8.721e-09	0.000160466
Gngt2	5	0.279	0.052	0.323201	1.38154	7.67127e-09	0.000141151
Rps3	5	1	0.985	0.319148	1.37595	1.35877e-11	2.50014e-07
Tek	5	0.265	0.028	0.317783	1.37408	2.3137e-11	4.25721e-07
Flnb	5	0.265	0.047	0.315473	1.37091	6.84336e-09	0.000125918
Rpl39	5	1	0.993	0.313984	1.36887	1.67051e-09	3.07373e-05
Rpl11	5	1	0.983	0.311609	1.36562	2.40491e-12	4.42504e-08
Zfhx4	5	0.265	0.048	0.308328	1.36115	3.17136e-09	5.83531e-05
Rpl10	5	1	0.995	0.30723	1.35965	3.69322e-10	6.79552e-06
Rpl34	5	1	0.988	0.306217	1.35828	1.27559e-10	2.34708e-06
Slc4a4	5	0.235	0.03	0.304527	1.35598	1.10443e-08	0.000203215
St3gal6	5	0.176	0.003	0.303841	1.35505	3.19027e-13	5.8701e-09
Cmah	5	0.221	0.01	0.301185	1.35146	1.76226e-13	3.24255e-09
Rpl7	5	1	0.986	0.29951	1.3492	4.50136e-10	8.2825e-06
Rps17	5	1	0.986	0.297181	1.34606	1.1475e-09	2.1114e-05
Nova1	5	0.25	0.031	0.296391	1.345	1.61263e-09	2.96723e-05
Fau	5	1	0.984	0.29173	1.33874	2.43685e-09	4.4838e-05
Olfml2a	5	0.176	0.01	0.290865	1.33758	7.10583e-10	1.30747e-05
Ackr1	5	0.206	0.003	0.288397	1.33429	9.21683e-16	1.6959e-11
Rpl19	5	1	0.993	0.28838	1.33426	1.49898e-11	2.75812e-07
Sox9	5	0.235	0.031	0.28787	1.33358	6.29356e-08	0.00115802
Rpl9	5	1	0.992	0.286303	1.3315	7.72625e-10	1.42163e-05
Flnc	5	0.221	0.035	0.283947	1.32836	4.32097e-08	0.000795058
Rpl28	5	1	0.984	0.276797	1.3189	5.805e-09	0.000106812
Naca	5	0.985	0.956	0.272967	1.31386	6.2491e-09	0.000114984
Rpl27a	5	1	0.989	0.267551	1.30676	5.09755e-10	9.37949e-06
Fgf18	5	0.206	0.026	0.267502	1.3067	1.699e-07	0.00312615
Ngf	5	0.206	0.018	0.260298	1.29732	2.61988e-09	4.82058e-05
Asap2	5	0.25	0.043	0.260269	1.29728	4.14261e-08	0.00076224
Rplp2	5	1	0.995	0.258218	1.29462	1.10279e-07	0.00202913
Rpl22	5	1	0.967	0.257819	1.2941	6.19194e-08	0.00113932
Rplp1	5	1	0.996	0.25374	1.28884	1.60808e-08	0.000295886
Ampd3	5	0.176	0.014	0.252123	1.28675	8.01156e-09	0.000147413
Nostrin	5	0	0.195	-0.253223	-1.28817	2.13972e-07	0.00393709
St8sia2	5	0	0.189	-0.262166	-1.29974	5.84204e-08	0.00107494
Gng8	5	0.015	0.251	-0.267518	-1.30672	3.61074e-08	0.000664376
Nav2	5	0	0.216	-0.283361	-1.32758	7.75628e-09	0.000142716
Lepr	5	0	0.189	-0.283838	-1.32822	2.53062e-07	0.00465635
Cox6c	5	0.985	0.966	-0.286838	-1.33221	4.91684e-07	0.00904699
Gucy1b3	5	0	0.21	-0.291256	-1.33811	1.92216e-08	0.000353677
Myo1d	5	0.074	0.344	-0.293727	-1.34142	4.89862e-07	0.00901345
Rbp1	5	0.985	0.957	-0.299183	-1.34876	2.43081e-07	0.00447269
Fam20a	5	0.118	0.388	-0.303566	-1.35468	5.21747e-07	0.00960014
Mmd	5	0.162	0.456	-0.305204	-1.3569	3.27138e-07	0.00601933
Tmem98	5	0.088	0.373	-0.307967	-1.36066	8.14765e-08	0.00149917
Kitl	5	0.074	0.33	-0.315078	-1.37037	5.37926e-07	0.00989783
Rab3ip	5	0.059	0.329	-0.324951	-1.38396	5.22026e-07	0.00960528
Adgrg6	5	0.015	0.276	-0.325671	-1.38496	7.25459e-09	0.000133485
Pygm	5	0	0.258	-0.328703	-1.38916	5.00931e-10	9.21712e-06
Paqr6	5	0.015	0.269	-0.330841	-1.39214	1.76777e-08	0.000325269
Fgfr4	5	0	0.222	-0.336969	-1.4007	2.12378e-08	0.000390776
Echdc2	5	0.074	0.396	-0.337888	-1.40198	4.33642e-10	7.97901e-06
Map3k20	5	0.132	0.443	-0.338754	-1.4032	1.54363e-07	0.00284027
Ssr1	5	0.485	0.748	-0.340581	-1.40576	1.50489e-07	0.00276899
Ptprs	5	0.25	0.539	-0.34159	-1.40718	9.7053e-08	0.00178578
Tspan17	5	0.103	0.454	-0.341811	-1.40749	4.47052e-11	8.22576e-07
Chst2	5	0.044	0.299	-0.346124	-1.41358	1.0908e-07	0.00200708
Adra1a	5	0	0.218	-0.347223	-1.41513	8.70587e-08	0.00160188
2020-09-15	5	0.941	0.963	-0.349363	-1.41816	2.09562e-11	3.85594e-07
Adamts10	5	0.279	0.533	-0.357021	-1.42907	4.90202e-07	0.00901972
Mical3	5	0.088	0.384	-0.358981	-1.43187	4.83121e-09	8.88943e-05
Syn2	5	0.015	0.304	-0.359929	-1.43323	1.19247e-10	2.19414e-06
Wisp1	5	0.029	0.238	-0.365251	-1.44088	3.3795e-07	0.00621828
Hspb2	5	0.147	0.448	-0.369649	-1.44723	1.11416e-07	0.00205006
Gnai1	5	0.044	0.35	-0.372412	-1.45123	2.20971e-09	4.06586e-05
Pld3	5	0.206	0.497	-0.373611	-1.45297	5.40137e-07	0.00993852
Tmsb10	5	1	0.993	-0.374882	-1.45482	1.39437e-07	0.00256564
Cd63	5	1	0.974	-0.37506	-1.45508	2.90964e-07	0.00535374
Etv1	5	0.044	0.307	-0.377523	-1.45867	5.06474e-08	0.000931911
Ndufa4	5	0.868	0.934	-0.379084	-1.46095	3.57032e-09	6.56939e-05
Rem1	5	0.044	0.382	-0.381051	-1.46382	1.16807e-10	2.14924e-06
Dtna	5	0.015	0.303	-0.38151	-1.46449	2.70532e-09	4.97778e-05
Mbnl2	5	0.471	0.765	-0.388661	-1.475	5.29034e-08	0.000973422
Fhod1	5	0	0.302	-0.388935	-1.47541	2.60045e-12	4.78482e-08
Tspan9	5	0.132	0.469	-0.392097	-1.48008	4.76051e-10	8.75933e-06
Grem2	5	0.059	0.326	-0.392583	-1.4808	3.66174e-07	0.00673761
Ctdspl	5	0.176	0.506	-0.393716	-1.48248	8.44011e-08	0.00155298
Tbx4	5	0.015	0.357	-0.399974	-1.49179	1.99838e-12	3.67702e-08
Nisch	5	0.721	0.859	-0.400501	-1.49257	1.15359e-07	0.0021226
Cacna2d1	5	0.191	0.496	-0.405314	-1.49977	1.48546e-08	0.000273324
Mrc2	5	0.309	0.582	-0.406039	-1.50086	1.0506e-08	0.00019331
RP23-310J6.1	5	0.029	0.282	-0.409535	-1.50612	1.4937e-07	0.0027484
Sox4	5	0.265	0.572	-0.419578	-1.52132	3.30473e-08	0.00060807
Ncald	5	0.176	0.502	-0.42564	-1.53057	6.52257e-08	0.00120015
Nrp2	5	0.118	0.469	-0.426885	-1.53248	5.23614e-10	9.63449e-06
Ifitm2	5	0.971	0.978	-0.428566	-1.53505	2.0557e-09	3.78248e-05
Hivep3	5	0.265	0.583	-0.430544	-1.53809	5.77287e-08	0.00106221
Egflam	5	0.029	0.369	-0.4308	-1.53849	2.62234e-13	4.8251e-09
Mme	5	0.132	0.45	-0.433022	-1.54191	8.30103e-08	0.00152739
Heyl	5	0.044	0.35	-0.437574	-1.54894	1.84151e-09	3.38837e-05
Cd40	5	0.015	0.312	-0.438487	-1.55036	8.66255e-10	1.59391e-05
Ppia	5	1	0.984	-0.438595	-1.55053	5.5299e-11	1.0175e-06
Cd59a	5	0	0.315	-0.43878	-1.55081	3.92247e-13	7.21734e-09
Kctd10	5	0.382	0.672	-0.439986	-1.55268	3.63158e-07	0.00668211
Ism1	5	0.382	0.66	-0.441479	-1.55501	9.80461e-09	0.000180405
Tmsb4x	5	0.985	0.999	-0.442531	-1.55664	4.1765e-08	0.000768476
Stx6	5	0.191	0.528	-0.447892	-1.56501	2.59964e-08	0.000478333
St3gal4	5	0.176	0.526	-0.453466	-1.57376	8.87617e-10	1.63321e-05
Mtus1	5	0.088	0.446	-0.453808	-1.5743	7.17653e-11	1.32048e-06
Kcns3	5	0.044	0.384	-0.457226	-1.57969	5.37719e-10	9.89403e-06
Emilin1	5	0.471	0.705	-0.458165	-1.58117	1.72433e-08	0.000317277
Pdrg1	5	0.147	0.537	-0.459939	-1.58398	6.63783e-10	1.22136e-05
Gstk1	5	0.044	0.364	-0.460655	-1.58511	6.11454e-09	0.000112508
Gja5	5	0.029	0.361	-0.462103	-1.58741	1.81664e-10	3.34262e-06
Mtss1	5	0.029	0.372	-0.46523	-1.59238	1.25582e-11	2.3107e-07
Robo2	5	0.029	0.388	-0.467171	-1.59547	5.1191e-13	9.41915e-09
Flna	5	0.5	0.748	-0.467217	-1.59555	8.95604e-09	0.000164791
Itm2c	5	0.75	0.886	-0.468213	-1.59714	1.41487e-09	2.60335e-05
Ppic	5	0.75	0.819	-0.470908	-1.60145	2.2571e-07	0.00415307
Tln1	5	0.294	0.638	-0.472449	-1.60392	1.31898e-09	2.42692e-05
Nol3	5	0.132	0.476	-0.473107	-1.60497	5.47649e-09	0.000100768
Prdx1	5	0.926	0.948	-0.474255	-1.60682	9.04227e-08	0.00166378
Cacna1d	5	0	0.374	-0.47446	-1.60715	3.8937e-16	7.16441e-12
Ptch1	5	0.103	0.37	-0.475412	-1.60868	2.28734e-08	0.000420871
Tnfrsf19	5	0.029	0.399	-0.47684	-1.61098	7.85155e-13	1.44469e-08
Ghr	5	0.294	0.644	-0.477958	-1.61278	1.55192e-09	2.85553e-05
Vstm4	5	0.147	0.488	-0.477988	-1.61283	2.91085e-10	5.35597e-06
Lxn	5	0.132	0.431	-0.483211	-1.62127	4.35665e-07	0.00801624
Nrp1	5	0.412	0.648	-0.483795	-1.62222	1.9045e-07	0.00350428
Cmklr1	5	0.368	0.696	-0.491651	-1.63501	1.30407e-08	0.000239948
Stbd1	5	0.088	0.391	-0.492616	-1.63659	4.76245e-09	8.76292e-05
Prdm6	5	0.059	0.428	-0.493624	-1.63824	3.72324e-11	6.85076e-07
Cox17	5	0.544	0.805	-0.49455	-1.63976	3.25074e-07	0.00598136
Nedd9	5	0.206	0.545	-0.495288	-1.64097	2.20108e-09	4.04999e-05
Adamts8	5	0.044	0.399	-0.5019	-1.65186	9.97684e-12	1.83574e-07
Fam210b	5	0	0.388	-0.502514	-1.65287	1.45367e-15	2.67476e-11
Rasl11b	5	0.059	0.407	-0.506483	-1.65945	2.7783e-11	5.11208e-07
Slc6a6	5	0.206	0.53	-0.507051	-1.66039	1.21291e-08	0.000223175
Iscu	5	0.735	0.876	-0.509193	-1.66395	3.79163e-08	0.00069766
Ubl3	5	0.426	0.718	-0.50925	-1.66404	2.0682e-07	0.00380548
Tnfsf13b	5	0.368	0.652	-0.511107	-1.66714	7.41075e-08	0.00136358
Meox2	5	0.147	0.513	-0.515851	-1.67506	2.76837e-10	5.0938e-06
Phlda3	5	0.5	0.776	-0.523382	-1.68773	2.14395e-08	0.000394486
Rasl12	5	0.015	0.396	-0.523519	-1.68796	3.47952e-13	6.40232e-09
Ltbp4	5	0.779	0.912	-0.52352	-1.68796	4.10497e-07	0.00755315
Saraf	5	0.412	0.741	-0.526778	-1.69347	2.28042e-10	4.19597e-06
Clec11a	5	0.206	0.465	-0.527549	-1.69477	7.77746e-08	0.00143105
Gstt1	5	0.632	0.834	-0.527867	-1.69531	3.3729e-07	0.00620614
Gpx3	5	1	0.984	-0.529342	-1.69781	1.46021e-07	0.00268679
RP23-253N17.1	5	0.088	0.467	-0.531532	-1.70154	1.24091e-10	2.28327e-06
Cd151	5	0.5	0.777	-0.534954	-1.70737	4.05605e-08	0.000746313
Cd44	5	0.132	0.462	-0.535142	-1.70769	3.37534e-11	6.21062e-07
RP24-366J14.1	5	0.206	0.535	-0.535297	-1.70796	7.47087e-09	0.000137464
Sort1	5	0.074	0.506	-0.541172	-1.71802	1.14972e-15	2.11549e-11
Gfra2	5	0.074	0.468	-0.546381	-1.72699	5.07157e-13	9.33169e-09
Vcl	5	0.235	0.611	-0.551501	-1.73586	9.6113e-11	1.76848e-06
Dad1	5	0.794	0.918	-0.552508	-1.73761	6.03231e-13	1.10995e-08
Fam13a	5	0.029	0.333	-0.555136	-1.74218	5.89962e-09	0.000108553
Foxf2	5	0.044	0.467	-0.55629	-1.74419	3.38168e-14	6.2223e-10
Hhip	5	0.044	0.252	-0.556527	-1.7446	2.88817e-07	0.00531423
Ablim3	5	0.044	0.435	-0.557534	-1.74636	5.74859e-12	1.05774e-07
Anxa5	5	0.882	0.961	-0.558151	-1.74744	2.63749e-07	0.00485299
Snai1	5	0.118	0.502	-0.562862	-1.75569	5.28189e-11	9.71868e-07
Specc1l	5	0.191	0.564	-0.563032	-1.75599	2.61447e-09	4.81062e-05
Rras2	5	0.25	0.615	-0.567658	-1.76413	5.10915e-09	9.40083e-05
Gpc3	5	0.412	0.725	-0.56836	-1.76537	1.14809e-08	0.000211249
B2m	5	0.985	0.992	-0.570191	-1.7686	2.99073e-14	5.50295e-10
Tmem109	5	0.368	0.683	-0.571334	-1.77063	5.2102e-07	0.00958678
Mapt	5	0.029	0.348	-0.577155	-1.78096	1.02225e-08	0.000188094
Nrcam	5	0.118	0.403	-0.577373	-1.78135	3.35318e-09	6.16986e-05
Angpt1	5	0.103	0.535	-0.579311	-1.78481	2.40857e-14	4.43177e-10
Ptk7	5	0.103	0.545	-0.581114	-1.78803	5.64571e-16	1.03881e-11
Tacc1	5	0.471	0.774	-0.587365	-1.79924	6.82267e-10	1.25537e-05
Ptms	5	0.897	0.946	-0.588156	-1.80066	1.42966e-17	2.63058e-13
Scube2	5	0	0.389	-0.593066	-1.80953	4.1022e-16	7.54806e-12
Tpm2	5	0.191	0.497	-0.594383	-1.81191	5.29425e-08	0.000974141
Lclat1	5	0.103	0.534	-0.600494	-1.82302	4.29026e-15	7.89408e-11
Hmcn1	5	0.118	0.501	-0.601191	-1.82429	4.35777e-15	8.0183e-11
Tmem38b	5	0.147	0.593	-0.601396	-1.82466	1.10946e-13	2.0414e-09
Cdc42ep4	5	0.103	0.552	-0.610243	-1.84088	9.57589e-15	1.76196e-10
Spint2	5	0.044	0.461	-0.610671	-1.84167	5.85906e-13	1.07807e-08
Myh10	5	0.382	0.71	-0.614273	-1.84831	1.70987e-10	3.14615e-06
Atp1a2	5	0.294	0.688	-0.619521	-1.85804	1.43753e-11	2.64506e-07
Serpina3n	5	0.676	0.825	-0.62294	-1.8644	4.06411e-10	7.47796e-06
Adh1	5	0.529	0.807	-0.625201	-1.86862	5.55693e-09	0.000102248
Col23a1	5	0.059	0.467	-0.627989	-1.87384	1.8817e-14	3.46233e-10
Chpt1	5	0.294	0.685	-0.630779	-1.87907	6.45965e-12	1.18858e-07
Serinc3	5	0.75	0.878	-0.631911	-1.8812	8.42913e-11	1.55096e-06
Fgfr3	5	0.015	0.48	-0.632804	-1.88288	6.75948e-19	1.24374e-14
Slc1a3	5	0.118	0.588	-0.639189	-1.89494	6.25797e-15	1.15147e-10
Tgm2	5	0.426	0.756	-0.64099	-1.89836	9.82888e-13	1.80851e-08
Actn1	5	0.162	0.559	-0.64158	-1.89948	1.23077e-13	2.26461e-09
Cryab	5	0.75	0.904	-0.646442	-1.90874	1.03651e-11	1.90718e-07
Fth1	5	1	0.999	-0.648141	-1.91198	5.74258e-14	1.05664e-09
Stmn1	5	0.074	0.403	-0.649285	-1.91417	2.11104e-08	0.000388432
Mid1ip1	5	0.279	0.661	-0.651737	-1.91887	1.18765e-09	2.18528e-05
Nox4	5	0.221	0.661	-0.655823	-1.92673	5.44541e-14	1.00196e-09
Eva1b	5	0.632	0.897	-0.656747	-1.92851	2.10747e-15	3.87774e-11
Tmem119	5	0.397	0.716	-0.661577	-1.93785	2.3485e-08	0.000432123
Art4	5	0.059	0.514	-0.663492	-1.94156	6.14239e-17	1.1302e-12
Scn3a	5	0	0.429	-0.672342	-1.95882	9.70433e-18	1.7856e-13
Myo1b	5	0.044	0.54	-0.675646	-1.9653	4.41844e-18	8.12993e-14
Ednra	5	0.088	0.571	-0.681051	-1.97595	8.1115e-18	1.49252e-13
Vcam1	5	0.397	0.739	-0.681361	-1.97657	1.13143e-11	2.08182e-07
Rasl11a	5	0.176	0.493	-0.681746	-1.97733	1.47852e-08	0.000272048
Dkk3	5	0.162	0.648	-0.695267	-2.00424	2.84686e-18	5.23823e-14
Bmp5	5	0.088	0.586	-0.695427	-2.00457	2.09381e-18	3.8526e-14
Pdgfra	5	0.691	0.844	-0.695672	-2.00506	1.08051e-09	1.98814e-05
Wnt2	5	0.118	0.484	-0.699356	-2.01246	8.87405e-10	1.63282e-05
Col6a3	5	0.603	0.831	-0.700988	-2.01574	3.38855e-15	6.23493e-11
Socs2	5	0.338	0.755	-0.703001	-2.01981	9.54017e-15	1.75539e-10
Adamtsl2	5	0.074	0.454	-0.707321	-2.02855	2.11416e-15	3.89005e-11
Bmp4	5	0.074	0.531	-0.713589	-2.0413	9.22081e-16	1.69663e-11
Slit2	5	0.176	0.623	-0.721338	-2.05718	2.22201e-18	4.08849e-14
Mdk	5	0.176	0.507	-0.722731	-2.06005	7.62467e-12	1.40294e-07
Nexn	5	0.147	0.628	-0.727142	-2.06916	1.94024e-16	3.57003e-12
Ptprd	5	0.147	0.636	-0.728665	-2.07231	2.38998e-19	4.39756e-15
Ckb	5	0.382	0.716	-0.729791	-2.07465	6.51246e-10	1.19829e-05
Fblim1	5	0.088	0.628	-0.737139	-2.08995	7.89889e-22	1.4534e-17
Bmp3	5	0.044	0.532	-0.748432	-2.11368	1.31724e-18	2.42372e-14
Palld	5	0.338	0.739	-0.752231	-2.12173	2.19331e-14	4.03569e-10
Sh3bp5	5	0.191	0.614	-0.754527	-2.12661	2.85645e-11	5.25587e-07
Lgmn	5	0.368	0.714	-0.756375	-2.13054	2.9829e-14	5.48854e-10
Slc36a2	5	0.074	0.574	-0.770517	-2.16088	1.72552e-18	3.17496e-14
Tmem204	5	0.162	0.644	-0.782864	-2.18773	2.14324e-16	3.94357e-12
AC167245.5	5	0.015	0.352	-0.783456	-2.18902	1.29155e-09	2.37645e-05
Lrat	5	0.074	0.42	-0.788559	-2.20022	1.94501e-09	3.57883e-05
Wisp2	5	0.382	0.778	-0.792419	-2.20873	3.40063e-13	6.25716e-09
Olfml3	5	0.735	0.913	-0.793924	-2.21206	4.41081e-18	8.11589e-14
Gpm6b	5	0.485	0.863	-0.798228	-2.2216	1.53001e-19	2.81523e-15
Dock4	5	0.191	0.65	-0.798763	-2.22279	3.08418e-15	5.67488e-11
Cdkn2c	5	0.221	0.618	-0.799469	-2.22436	1.38574e-10	2.54975e-06
Shroom3	5	0.044	0.543	-0.817299	-2.26437	9.27986e-20	1.70749e-15
Aldh2	5	0.75	0.897	-0.818037	-2.26605	1.85594e-07	0.00341493
Thbs1	5	0.426	0.631	-0.820826	-2.27238	1.31881e-07	0.00242662
Scp2	5	0.647	0.899	-0.825139	-2.2822	3.79886e-17	6.98991e-13
Igfbp7	5	1	0.99	-0.82551	-2.28305	2.48418e-30	4.5709e-26
Upk1b	5	0.029	0.492	-0.83655	-2.30839	1.37459e-16	2.52925e-12
Slc38a5	5	0.044	0.536	-0.841838	-2.32063	9.04237e-18	1.6638e-13
Ltbp2	5	0.221	0.363	-0.850104	-2.33989	2.0064e-08	0.000369178
Emp2	5	0.235	0.728	-0.855799	-2.35325	1.33786e-17	2.46166e-13
Tpm1	5	0.529	0.801	-0.857643	-2.3576	7.90145e-15	1.45387e-10
Colec12	5	0.529	0.848	-0.860063	-2.36331	1.34043e-21	2.4664e-17
Cd81	5	0.985	0.985	-0.860228	-2.3637	7.64554e-17	1.40678e-12
Nupr1	5	0.882	0.969	-0.862935	-2.37011	2.38521e-17	4.38878e-13
Trf	5	0.353	0.722	-0.86964	-2.38605	7.40079e-10	1.36174e-05
Lrp4	5	0.118	0.593	-0.880832	-2.41291	5.41085e-17	9.95597e-13
Sh3bgrl	5	0.691	0.919	-0.887682	-2.42949	1.25611e-22	2.31124e-18
Bgn	5	1	0.99	-0.894451	-2.44599	3.97486e-55	7.31374e-51
Tns3	5	0.25	0.77	-0.895915	-2.44958	2.1041e-25	3.87154e-21
Serpine2	5	0.765	0.871	-0.905955	-2.47429	1.41503e-10	2.60365e-06
Mxra8	5	0.794	0.944	-0.930333	-2.53535	3.42471e-19	6.30146e-15
Tbx2	5	0.118	0.718	-0.94999	-2.58568	3.34959e-27	6.16324e-23
Prdx6	5	0.559	0.89	-0.950572	-2.58719	1.67642e-15	3.08462e-11
RP23-317F9.2	5	0.147	0.549	-0.954509	-2.59739	1.94294e-10	3.575e-06
Cdh11	5	0.309	0.792	-0.961632	-2.61596	2.11614e-25	3.89369e-21
Nr2f2	5	0.265	0.796	-0.963986	-2.62213	7.40552e-26	1.36262e-21
AC130827.2	5	0.176	0.765	-0.964558	-2.62363	2.97256e-28	5.46951e-24
Mamdc2	5	0.132	0.662	-0.971277	-2.64132	1.62547e-21	2.99087e-17
Cox6b2	5	0.191	0.683	-0.972484	-2.64451	2.12613e-17	3.91207e-13
Nt5dc2	5	0.279	0.752	-0.97501	-2.65119	7.50038e-19	1.38007e-14
Cd82	5	0.162	0.766	-1.00019	-2.71881	1.21178e-26	2.22968e-22
Scarf2	5	0.368	0.863	-1.01196	-2.75099	7.6672e-27	1.41077e-22
Cnn2	5	0.426	0.831	-1.041	-2.83204	1.54296e-21	2.83904e-17
Prelp	5	0.706	0.939	-1.05989	-2.88607	3.66751e-27	6.74821e-23
Prex2	5	0.132	0.759	-1.07617	-2.93343	7.67439e-28	1.41209e-23
Selenbp1	5	0.485	0.748	-1.08192	-2.95034	1.02278e-07	0.00188191
Tns1	5	0.5	0.837	-1.08683	-2.96487	2.15079e-18	3.95745e-14
Col13a1	5	0.103	0.685	-1.09255	-2.98187	1.42939e-24	2.63008e-20
Apoe	5	0.956	0.98	-1.10445	-3.01756	4.05095e-22	7.45374e-18
Car2	5	0.015	0.596	-1.11839	-3.05992	8.00516e-24	1.47295e-19
Mylk	5	0.221	0.833	-1.12166	-3.06993	3.15634e-35	5.80766e-31
Tagln2	5	0.824	0.962	-1.13357	-3.10673	9.67487e-38	1.78018e-33
Itga8	5	0.103	0.7	-1.15269	-3.16669	2.03789e-26	3.74972e-22
Tagln	5	0.103	0.427	-1.15641	-3.17849	3.3399e-09	6.14542e-05
Nebl	5	0.044	0.695	-1.17344	-3.23309	1.37971e-28	2.53867e-24
Rgs2	5	0.103	0.551	-1.23874	-3.45125	3.10514e-14	5.71346e-10
Sparcl1	5	0.853	0.97	-1.25336	-3.50208	9.92793e-40	1.82674e-35
F2r	5	0.25	0.814	-1.28706	-3.62212	7.93469e-29	1.45998e-24
Spon1	5	0.25	0.863	-1.29125	-3.63731	2.50022e-40	4.6004e-36
Gsta3	5	0.294	0.676	-1.29155	-3.63844	1.30473e-11	2.40071e-07
Macf1	5	0.456	0.889	-1.30617	-3.692	1.1084e-31	2.03946e-27
Tcf21	5	0.265	0.75	-1.31092	-3.7096	2.42463e-16	4.46132e-12
Mgp	5	1	1	-1.36112	-3.90054	1.26743e-44	2.33206e-40
Gng11	5	0.647	0.918	-1.36442	-3.91345	4.04764e-30	7.44766e-26
Cst3	5	1	0.994	-1.36753	-3.92565	3.83057e-54	7.04826e-50
Sod3	5	0.912	0.975	-1.39267	-4.02558	4.02144e-45	7.39945e-41
Fhl1	5	0.691	0.959	-1.43382	-4.19468	2.83925e-33	5.22422e-29
Lbh	5	0.397	0.921	-1.47239	-4.35962	1.01712e-45	1.87151e-41
Tmem176b	5	0.779	0.961	-1.49143	-4.44345	4.62285e-46	8.50605e-42
Aldh1a1	5	0.574	0.895	-1.49536	-4.46094	7.81759e-21	1.43844e-16
Ces1d	5	0.309	0.734	-1.50705	-4.5134	2.68093e-16	4.93291e-12
Eln	5	0.912	0.894	-1.52673	-4.60309	2.17846e-14	4.00836e-10
Ppp1r14a	5	0.338	0.869	-1.56709	-4.7927	1.22418e-29	2.25248e-25
G0s2	5	0.441	0.875	-1.59239	-4.91546	1.16801e-22	2.14914e-18
Gyg	5	0.456	0.878	-1.60214	-4.96366	2.60307e-30	4.78965e-26
2020-09-04	5	0.397	0.887	-1.61288	-5.01722	2.35203e-32	4.32774e-28
RP23-375N21.2	5	0.382	0.785	-1.613	-5.01784	3.41003e-21	6.27445e-17
Tmem176a	5	0.706	0.947	-1.66499	-5.28561	5.23574e-45	9.63375e-41
Fmo2	5	0.353	0.868	-1.70357	-5.4935	5.13339e-29	9.44543e-25
Mettl7a1	5	0.309	0.805	-1.71113	-5.53522	6.44368e-22	1.18564e-17
Limch1	5	0.382	0.877	-1.7375	-5.68311	1.03305e-40	1.90081e-36
Hsd11b1	5	0.544	0.899	-1.75969	-5.81063	5.07407e-24	9.33629e-20
Csrp1	5	0.574	0.959	-1.84473	-6.32637	9.25839e-65	1.70354e-60
Mfap4	5	0.853	0.952	-1.85399	-6.38525	2.19457e-21	4.03801e-17
Cxcl14	5	0.456	0.898	-1.86191	-6.43601	5.56236e-33	1.02347e-28
Npnt	5	0.235	0.88	-1.94642	-7.00359	7.71156e-43	1.41893e-38
Inmt	5	0.868	0.964	-2.09618	-8.13507	1.27496e-19	2.34593e-15
Cdo1	5	0.191	0.827	-2.13454	-8.45315	2.53292e-31	4.66057e-27

## Sheet: 6
gene	cluster	pct.1	pct.2	avg_logFC	FoldChange	p_val	p_val_adj
Hp	6	0.867	0.43	1.93445	6.92023	1.52458e-58	2.80523e-54
Mfap4	6	1	0.94	1.62823	5.09487	4.43092e-89	8.15289e-85
Eln	6	0.99	0.88	1.45319	4.27675	3.94298e-76	7.25509e-72
Saa3	6	0.538	0.225	1.41555	4.11876	2.18452e-14	4.01952e-10
Fn1	6	0.99	0.858	1.40295	4.06717	1.96129e-87	3.60878e-83
Tnc	6	0.795	0.221	1.29815	3.66251	1.49137e-59	2.74413e-55
Lcn2	6	0.414	0.114	1.15278	3.16698	3.39282e-25	6.24279e-21
Timp1	6	0.967	0.543	1.10251	3.01171	1.0378e-42	1.90954e-38
Ltbp2	6	0.771	0.291	1.04929	2.85562	2.76794e-33	5.09301e-29
Tmem176a	6	1	0.926	1.00638	2.73567	2.78391e-90	5.1224e-86
Ces1d	6	0.971	0.675	0.91574	2.49862	8.64872e-53	1.59136e-48
Nrcam	6	0.8	0.326	0.902372	2.46545	5.24677e-44	9.65405e-40
Thbs1	6	0.886	0.58	0.842843	2.32296	1.64664e-21	3.02981e-17
Adamtsl2	6	0.852	0.371	0.823301	2.27801	1.15554e-43	2.12619e-39
Col4a2	6	0.929	0.565	0.810591	2.24924	7.13167e-40	1.31223e-35
Mrc2	6	0.91	0.517	0.810564	2.24918	1.66297e-51	3.05986e-47
Tmem176b	6	1	0.946	0.803616	2.2336	8.33425e-67	1.5335e-62
Ppic	6	0.981	0.79	0.801587	2.22908	4.41022e-61	8.1148e-57
Lgmn	6	0.933	0.661	0.748124	2.11303	3.82193e-36	7.03235e-32
Iigp1	6	0.786	0.364	0.719747	2.05391	1.09933e-30	2.02277e-26
Col4a1	6	0.933	0.668	0.707778	2.02948	9.37523e-29	1.72504e-24
Mgp	6	1	1	0.70115	2.01607	7.98737e-41	1.46968e-36
Angptl4	6	0.9	0.609	0.697175	2.00807	1.17651e-25	2.16478e-21
Col5a2	6	0.962	0.633	0.695268	2.00425	9.41259e-29	1.73192e-24
Sod2	6	0.819	0.533	0.674812	1.96366	1.75351e-28	3.22646e-24
Car2	6	0.867	0.523	0.674304	1.96267	4.78405e-42	8.80265e-38
Cp	6	0.967	0.814	0.661762	1.9382	2.55765e-30	4.70607e-26
Colec12	6	0.976	0.811	0.661744	1.93817	2.67747e-45	4.92654e-41
Emilin1	6	0.929	0.657	0.660762	1.93627	6.13248e-39	1.12838e-34
Lox	6	0.948	0.67	0.654432	1.92405	5.70492e-35	1.04971e-30
Fbn1	6	0.957	0.681	0.646012	1.90792	1.64539e-27	3.02751e-23
Mmp2	6	0.967	0.775	0.636905	1.89062	1.33661e-21	2.45937e-17
RP23-375N21.2	6	0.971	0.735	0.627956	1.87378	4.32954e-29	7.96635e-25
Lgals3bp	6	0.833	0.451	0.602092	1.82593	3.32617e-30	6.12015e-26
Cxcl14	6	0.986	0.861	0.599108	1.82049	1.27638e-19	2.34853e-15
Vmp1	6	0.876	0.495	0.561083	1.75257	2.11336e-26	3.88858e-22
Ch25h	6	0.243	0.105	0.546264	1.72679	2.07638e-09	3.82054e-05
Olfml3	6	0.986	0.892	0.545954	1.72625	1.02349e-29	1.88323e-25
Serpine2	6	0.99	0.846	0.538579	1.71357	3.32746e-34	6.12252e-30
Rcan1	6	0.652	0.286	0.537334	1.71144	1.1068e-24	2.03651e-20
Id1	6	0.614	0.303	0.533548	1.70497	8.99592e-20	1.65525e-15
Cdh11	6	0.952	0.742	0.531434	1.70137	1.98954e-24	3.66075e-20
Macf1	6	0.952	0.857	0.527549	1.69477	7.61173e-23	1.40056e-18
Hspa5	6	0.99	0.85	0.52699	1.69383	1.14987e-23	2.11577e-19
Serpina3n	6	0.943	0.799	0.526373	1.69278	7.43286e-15	1.36765e-10
Col13a1	6	0.914	0.619	0.520415	1.68273	9.01234e-27	1.65827e-22
Gyg	6	0.981	0.84	0.516823	1.67669	1.14206e-26	2.10139e-22
Col6a3	6	0.943	0.802	0.514454	1.67272	1.79852e-18	3.30928e-14
Sparc	6	1	0.986	0.511226	1.66733	1.97532e-25	3.63459e-21
Svep1	6	0.862	0.553	0.508741	1.6632	6.28961e-19	1.15729e-14
Efemp2	6	0.91	0.677	0.508526	1.66284	6.44749e-26	1.18634e-21
Bgn	6	1	0.989	0.505804	1.65832	9.26186e-36	1.70418e-31
Ptk7	6	0.829	0.477	0.500184	1.64902	9.87523e-27	1.81704e-22
Wisp1	6	0.562	0.176	0.497045	1.64386	9.46031e-25	1.7407e-20
Nrp1	6	0.895	0.597	0.496887	1.6436	2.31484e-22	4.2593e-18
Tagln	6	0.714	0.364	0.493519	1.63807	1.30748e-21	2.40576e-17
Hsp90b1	6	0.976	0.857	0.488447	1.62978	2.13047e-22	3.92006e-18
Igfbp7	6	1	0.989	0.485563	1.62509	1.26469e-28	2.32702e-24
Cyp7b1	6	0.481	0.184	0.484458	1.62329	4.98734e-18	9.17671e-14
Plat	6	0.681	0.428	0.481358	1.61827	8.86921e-10	1.63193e-05
Cpm	6	0.381	0.127	0.479156	1.61471	1.98457e-13	3.65162e-09
Cd151	6	0.962	0.733	0.476394	1.61026	3.63721e-32	6.69246e-28
Scarf2	6	0.952	0.823	0.474304	1.6069	7.07957e-27	1.30264e-22
Adamts10	6	0.824	0.474	0.472502	1.604	6.17412e-21	1.13604e-16
Lrp1	6	0.976	0.851	0.471915	1.60306	1.74374e-17	3.20848e-13
Lamb1	6	0.8	0.527	0.46891	1.59825	8.00971e-14	1.47379e-09
Hist1h2bc	6	0.943	0.731	0.467186	1.5955	1.11351e-21	2.04886e-17
Sparcl1	6	0.99	0.961	0.4611	1.58582	6.23822e-15	1.14783e-10
Slc25a5	6	0.929	0.724	0.460288	1.58453	2.92336e-30	5.37897e-26
Hhip	6	0.514	0.2	0.460171	1.58434	1.94231e-14	3.57385e-10
Chodl	6	0.152	0.025	0.45799	1.58089	1.58161e-10	2.91016e-06
Tnfrsf12a	6	0.695	0.431	0.455288	1.57663	5.10846e-13	9.39957e-09
Hspg2	6	0.857	0.489	0.455198	1.57649	1.23996e-19	2.28152e-15
Lrg1	6	0.262	0.056	0.451598	1.57082	3.68636e-15	6.7829e-11
Serpinh1	6	1	0.965	0.451082	1.57001	9.19456e-26	1.6918e-21
Pla1a	6	0.419	0.14	0.450482	1.56907	7.50972e-15	1.38179e-10
Hsd11b1	6	0.986	0.867	0.448128	1.56538	1.68978e-31	3.10919e-27
Calr	6	0.986	0.849	0.447493	1.56439	8.71603e-20	1.60375e-15
Osmr	6	0.757	0.462	0.446449	1.56275	8.14813e-14	1.49926e-09
Robo2	6	0.69	0.322	0.441499	1.55504	7.52575e-22	1.38474e-17
Flna	6	0.938	0.705	0.441421	1.55492	2.27131e-19	4.1792e-15
Ssr2	6	0.943	0.725	0.439808	1.55241	1.7369e-22	3.1959e-18
Fkbp10	6	0.7	0.386	0.439112	1.55133	3.13542e-17	5.76917e-13
Ctsc	6	0.519	0.297	0.43821	1.54993	2.96936e-09	5.46362e-05
Col6a1	6	0.967	0.86	0.437439	1.54874	2.8477e-16	5.23977e-12
Vcam1	6	0.886	0.699	0.435066	1.54506	3.03873e-10	5.59126e-06
Slit2	6	0.857	0.563	0.434564	1.54429	3.3461e-15	6.15682e-11
Wisp2	6	0.905	0.738	0.431575	1.53968	1.47054e-13	2.70579e-09
Mxra8	6	0.99	0.929	0.428734	1.53531	2.64327e-25	4.86362e-21
Fads3	6	0.79	0.429	0.425378	1.53017	1.18279e-22	2.17633e-18
Fzd1	6	0.838	0.488	0.417566	1.51826	4.98376e-20	9.17012e-16
Pdia3	6	0.962	0.834	0.416347	1.51641	2.22113e-21	4.08688e-17
Nnmt	6	0.819	0.553	0.415617	1.51531	4.30843e-18	7.92752e-14
C1qtnf6	6	0.714	0.363	0.408402	1.50441	2.05679e-15	3.7845e-11
Itgb1	6	0.929	0.742	0.408381	1.50438	1.71289e-17	3.15171e-13
Npnt	6	0.971	0.832	0.406675	1.50182	7.25193e-20	1.33436e-15
Pdia6	6	0.933	0.731	0.404355	1.49834	3.61516e-18	6.65189e-14
B2m	6	1	0.99	0.403687	1.49733	3.15368e-23	5.80277e-19
Vstm4	6	0.7	0.438	0.402102	1.49496	1.41431e-12	2.60233e-08
F2r	6	0.957	0.762	0.397879	1.48866	3.861e-21	7.10424e-17
Tfpi2	6	0.376	0.118	0.397777	1.48851	1.41655e-17	2.60645e-13
Icam1	6	0.724	0.423	0.396625	1.4868	8.14141e-16	1.49802e-11
Phldb2	6	0.733	0.367	0.39225	1.48031	9.97025e-18	1.83453e-13
Cd63	6	1	0.971	0.39202	1.47997	5.15696e-25	9.4888e-21
RP24-366J14.1	6	0.795	0.477	0.391443	1.47911	5.7984e-17	1.06691e-12
Egflam	6	0.671	0.304	0.387727	1.47363	3.30931e-18	6.08913e-14
Col16a1	6	0.69	0.355	0.387705	1.4736	4.7525e-14	8.74461e-10
Isyna1	6	0.505	0.254	0.379584	1.46168	3.06459e-12	5.63885e-08
Rcn3	6	0.962	0.829	0.379152	1.46105	9.91956e-15	1.8252e-10
Nedd9	6	0.748	0.495	0.379117	1.46099	3.46514e-12	6.37586e-08
Spon1	6	0.962	0.816	0.373261	1.45246	6.987e-16	1.28561e-11
Slc39a14	6	0.548	0.246	0.37007	1.44784	4.05208e-12	7.45583e-08
Fblim1	6	0.867	0.562	0.364909	1.44038	1.88377e-19	3.46614e-15
Pros1	6	0.848	0.587	0.36342	1.43824	9.50609e-12	1.74912e-07
Gucy1a3	6	0.514	0.206	0.36284	1.43741	1.47974e-16	2.72272e-12
Rpn2	6	0.938	0.73	0.36155	1.43555	2.33221e-17	4.29126e-13
Adamts15	6	0.757	0.495	0.358081	1.43058	2.07648e-08	0.000382073
Xbp1	6	0.924	0.802	0.357565	1.42984	1.55928e-12	2.86908e-08
Eva1b	6	0.948	0.875	0.355558	1.42698	6.5811e-17	1.21092e-12
Hmcn1	6	0.729	0.445	0.355024	1.42622	6.28087e-09	0.000115568
Lrpap1	6	0.838	0.635	0.349788	1.41877	1.40597e-13	2.58699e-09
Col6a2	6	0.929	0.785	0.349377	1.41818	2.21073e-09	4.06774e-05
Loxl1	6	0.981	0.906	0.348222	1.41655	1.88185e-13	3.4626e-09
Lpl	6	0.748	0.49	0.347237	1.41515	4.85509e-07	0.00893336
Phlda3	6	0.91	0.74	0.34632	1.41386	6.13578e-15	1.12898e-10
Plin2	6	0.738	0.487	0.34496	1.41193	3.18386e-17	5.8583e-13
Bmper	6	0.571	0.256	0.344321	1.41103	1.70925e-15	3.14502e-11
Col3a1	6	0.99	0.956	0.340416	1.40553	2.08592e-11	3.83809e-07
C6	6	0.295	0.081	0.340286	1.40535	9.97118e-13	1.8347e-08
Igf1	6	0.905	0.608	0.33908	1.40366	2.8413e-15	5.22799e-11
Ddb1	6	0.748	0.46	0.338882	1.40338	7.45546e-13	1.37181e-08
Gpx8	6	0.876	0.645	0.337062	1.40083	1.38241e-12	2.54363e-08
Ppib	6	0.99	0.922	0.335714	1.39894	2.62602e-19	4.83188e-15
Syn2	6	0.581	0.245	0.335543	1.3987	1.53892e-17	2.83162e-13
Nid1	6	0.833	0.569	0.332231	1.39407	1.77034e-08	0.000325742
Ctsd	6	0.948	0.834	0.331206	1.39265	8.43815e-11	1.55262e-06
Tmbim6	6	0.976	0.795	0.330876	1.39219	7.25243e-20	1.33445e-15
Shroom3	6	0.795	0.477	0.330565	1.39175	3.034e-16	5.58255e-12
Mfap2	6	0.805	0.495	0.329719	1.39058	6.75276e-12	1.24251e-07
Erp29	6	0.871	0.665	0.329031	1.38962	1.76175e-10	3.24161e-06
Sec11a	6	0.857	0.629	0.32887	1.3894	1.00022e-14	1.84041e-10
Col18a1	6	0.648	0.383	0.328864	1.38939	1.52348e-09	2.80321e-05
Stt3b	6	0.714	0.482	0.327369	1.38731	4.54419e-09	8.36132e-05
Chst2	6	0.595	0.239	0.325768	1.38509	8.68939e-21	1.59885e-16
Prdx5	6	0.952	0.838	0.323655	1.38217	6.08014e-15	1.11875e-10
Trf	6	0.929	0.671	0.322094	1.38001	1.74433e-20	3.20957e-16
Rrbp1	6	0.943	0.795	0.321	1.37851	5.14871e-09	9.47363e-05
RP23-81C12.3	6	0.71	0.435	0.319516	1.37646	6.53354e-11	1.20217e-06
Cd82	6	0.943	0.707	0.318259	1.37473	4.23558e-19	7.79347e-15
Cers6	6	0.533	0.23	0.317904	1.37424	1.40009e-13	2.57616e-09
Itm2c	6	0.976	0.865	0.317763	1.37405	1.70732e-17	3.14147e-13
Fstl1	6	0.948	0.768	0.316409	1.37219	1.75473e-09	3.22871e-05
Cald1	6	0.943	0.845	0.316016	1.37165	4.35586e-11	8.01479e-07
Plxnb2	6	0.695	0.395	0.31567	1.37118	6.26381e-12	1.15254e-07
Adh1	6	0.924	0.774	0.315617	1.3711	5.34688e-12	9.83826e-08
Ecscr	6	0.405	0.184	0.315567	1.37104	1.87548e-08	0.000345087
Ctsb	6	0.99	0.934	0.315341	1.37073	1.8658e-15	3.43307e-11
H13	6	0.857	0.648	0.314808	1.37	3.65114e-13	6.7181e-09
Elovl1	6	0.71	0.407	0.31287	1.36734	2.86312e-14	5.26813e-10
Maged1	6	0.786	0.557	0.310927	1.36469	2.46515e-08	0.000453588
Gja5	6	0.633	0.301	0.308325	1.36114	2.6476e-19	4.87158e-15
Socs2	6	0.924	0.707	0.307822	1.36046	2.19794e-13	4.04421e-09
Litaf	6	0.89	0.694	0.307545	1.36008	3.03608e-13	5.58639e-09
Prkcsh	6	0.6	0.343	0.30665	1.35887	8.61361e-10	1.5849e-05
Actn1	6	0.781	0.503	0.306626	1.35883	1.64488e-11	3.02659e-07
Sec62	6	0.967	0.873	0.306492	1.35865	2.84905e-11	5.24225e-07
Lama4	6	0.752	0.505	0.304857	1.35643	1.12633e-08	0.000207245
Tspan9	6	0.733	0.41	0.303658	1.35481	7.2594e-15	1.33573e-10
Slc16a1	6	0.319	0.093	0.301945	1.35249	2.18918e-12	4.0281e-08
Serpina3g	6	0.386	0.179	0.301174	1.35144	7.76991e-09	0.000142966
Ism1	6	0.833	0.618	0.300935	1.35112	1.71348e-08	0.000315281
Ptprd	6	0.81	0.584	0.300544	1.35059	9.61658e-09	0.000176945
Ndufa11	6	0.91	0.806	0.300329	1.3503	1.68485e-11	3.10013e-07
Glmp	6	0.719	0.421	0.299631	1.34936	4.03387e-13	7.42233e-09
Matn4	6	0.329	0.114	0.299302	1.34892	1.95065e-12	3.5892e-08
Myl6	6	0.99	0.971	0.296755	1.34549	1.60939e-17	2.96128e-13
P4hb	6	0.924	0.743	0.296566	1.34523	1.62539e-08	0.000299072
Sod3	6	1	0.968	0.294894	1.34298	4.62851e-16	8.51645e-12
Rasl11b	6	0.61	0.357	0.29282	1.3402	1.5761e-09	2.90003e-05
Crlf2	6	0.51	0.243	0.29224	1.33942	1.57734e-11	2.90231e-07
Cpxm1	6	0.781	0.469	0.290936	1.33768	7.77695e-12	1.43096e-07
Bcap31	6	0.814	0.594	0.290526	1.33713	9.67068e-11	1.7794e-06
Tmem38b	6	0.781	0.541	0.287921	1.33365	1.05723e-12	1.9453e-08
Stat1	6	0.538	0.27	0.287713	1.33337	4.00745e-11	7.3737e-07
Psap	6	0.962	0.928	0.284853	1.32957	4.18178e-12	7.69448e-08
Fam20a	6	0.567	0.346	0.283627	1.32794	4.74285e-08	0.000872685
Vimp	6	0.895	0.758	0.282064	1.32586	2.32549e-08	0.00042789
Mmp8	6	0.186	0.048	0.282053	1.32585	3.06824e-08	0.000564556
P3h1	6	0.495	0.24	0.281348	1.32491	1.55181e-10	2.85534e-06
Csrp1	6	0.986	0.934	0.280342	1.32358	9.67275e-14	1.77979e-09
Tmsb10	6	1	0.992	0.280214	1.32341	1.28465e-10	2.36376e-06
Nradd	6	0.571	0.309	0.279247	1.32213	3.1854e-11	5.86114e-07
Ltbp1	6	0.805	0.57	0.278197	1.32075	8.61554e-08	0.00158526
Col23a1	6	0.695	0.41	0.275899	1.31771	6.83336e-12	1.25734e-07
Dad1	6	0.967	0.904	0.275881	1.31769	9.9993e-15	1.83987e-10
Stbd1	6	0.595	0.343	0.275838	1.31763	1.77031e-09	3.25737e-05
Dync1h1	6	0.614	0.36	0.275294	1.31692	7.45519e-09	0.000137175
Serinc1	6	0.838	0.631	0.275237	1.31684	3.16336e-08	0.000582058
Calu	6	0.914	0.705	0.275094	1.31665	2.58202e-09	4.75091e-05
Fkbp11	6	0.424	0.199	0.275001	1.31653	5.99342e-09	0.000110279
Ext1	6	0.733	0.448	0.27448	1.31585	8.95876e-10	1.64841e-05
Adgrg6	6	0.505	0.226	0.272401	1.31311	9.04789e-14	1.66481e-09
Ndufc2	6	0.89	0.745	0.271326	1.3117	1.53539e-11	2.82513e-07
Kdelr3	6	0.762	0.474	0.271317	1.31169	1.06382e-11	1.95744e-07
Snai2	6	0.424	0.174	0.269195	1.30891	9.03219e-13	1.66192e-08
Plxna1	6	0.505	0.22	0.267998	1.30734	4.45326e-12	8.194e-08
Surf4	6	0.852	0.623	0.267872	1.30718	7.01636e-09	0.000129101
Srpr	6	0.69	0.442	0.267667	1.30691	1.39498e-08	0.000256677
Prdx1	6	0.962	0.944	0.267493	1.30668	5.26281e-17	9.68356e-13
App	6	0.938	0.779	0.26612	1.30489	1.25541e-07	0.00230995
Pld3	6	0.719	0.447	0.263387	1.30133	1.7421e-11	3.20547e-07
Tmem14c	6	0.862	0.623	0.262482	1.30015	5.14681e-11	9.47013e-07
Esyt1	6	0.681	0.418	0.262138	1.29971	8.40116e-10	1.54581e-05
Hsd17b12	6	0.543	0.264	0.261826	1.2993	5.72762e-12	1.05388e-07
Wnt2	6	0.676	0.434	0.26142	1.29877	3.96214e-11	7.29034e-07
Adam17	6	0.529	0.244	0.260861	1.29805	6.37336e-11	1.1727e-06
Slc12a4	6	0.571	0.33	0.260296	1.29731	2.24669e-08	0.000413392
Lif	6	0.3	0.12	0.257837	1.29413	1.49769e-07	0.00275574
Lman1	6	0.738	0.462	0.257508	1.2937	5.73435e-10	1.05512e-05
Slc39a7	6	0.8	0.549	0.257176	1.29327	1.18842e-09	2.18669e-05
Snai1	6	0.757	0.442	0.256928	1.29295	3.55825e-16	6.54718e-12
Kitl	6	0.524	0.286	0.256379	1.29224	5.56534e-09	0.000102402
Fat1	6	0.414	0.19	0.255792	1.29148	2.54583e-07	0.00468432
Srpx2	6	0.486	0.229	0.255743	1.29142	4.90543e-11	9.02598e-07
Ldha	6	0.914	0.784	0.254892	1.29032	1.90953e-10	3.51354e-06
Agpat4	6	0.767	0.523	0.254743	1.29013	1.99681e-09	3.67412e-05
Ptges	6	0.638	0.43	0.254327	1.28959	4.57754e-07	0.00842268
Cpd	6	0.552	0.303	0.253959	1.28912	4.48327e-08	0.000824922
Cd40	6	0.51	0.266	0.25185	1.2864	1.12919e-11	2.07771e-07
Tubb2a	6	0.638	0.438	0.251791	1.28633	1.07025e-07	0.00196926
Adam9	6	0.624	0.377	0.251612	1.2861	3.5332e-08	0.000650108
Ptprs	6	0.748	0.491	0.251066	1.2854	1.25031e-08	0.000230058
Myo10	6	0.495	0.224	0.250323	1.28444	4.89494e-11	9.00669e-07
Eif3k	6	0.781	0.801	-0.250878	-1.28515	3.37956e-09	6.21839e-05
Add3	6	0.129	0.262	-0.251824	-1.28637	3.21664e-10	5.91862e-06
Foxp1	6	0.381	0.463	-0.253736	-1.28883	1.6975e-08	0.000312341
Rpl9-ps6	6	0.386	0.477	-0.255683	-1.29134	1.94766e-07	0.00358369
Lsp1	6	0.39	0.407	-0.256487	-1.29238	5.22229e-07	0.00960902
Selm	6	0.89	0.905	-0.256726	-1.29269	5.43301e-10	9.99674e-06
Sepw1	6	0.957	0.982	-0.258888	-1.29549	3.67414e-11	6.76041e-07
Nav1	6	0.252	0.332	-0.26082	-1.29799	1.27707e-08	0.000234981
Bag1	6	0.719	0.743	-0.261937	-1.29944	8.90112e-09	0.000163781
Rpl29	6	0.99	0.98	-0.263186	-1.30107	2.405e-12	4.42519e-08
Sult5a1	6	0.171	0.279	-0.263331	-1.30126	4.30018e-07	0.00791233
Lysmd2	6	0.138	0.277	-0.264426	-1.30268	3.29967e-09	6.0714e-05
Ccni	6	0.586	0.651	-0.269371	-1.30914	1.68305e-08	0.000309681
Abcc9	6	0.019	0.193	-0.269508	-1.30932	9.0247e-17	1.66054e-12
Prkcdbp	6	0.79	0.808	-0.269639	-1.30949	3.80853e-07	0.0070077
Ly6e	6	0.633	0.609	-0.269947	-1.3099	1.13655e-07	0.00209126
RP23-85B15.5	6	0.062	0.196	-0.270711	-1.3109	4.79472e-08	0.000882229
Rpl28	6	0.99	0.983	-0.271902	-1.31246	6.30412e-20	1.15996e-15
Rps2	6	0.99	0.988	-0.272247	-1.31291	3.86369e-14	7.10919e-10
Ralbp1	6	0.69	0.729	-0.273076	-1.314	6.96591e-08	0.00128173
Rpl7a	6	0.971	0.965	-0.273844	-1.31501	4.32491e-13	7.95783e-09
Sumo3	6	0.586	0.647	-0.275602	-1.31732	1.50686e-07	0.00277263
Rpl39	6	0.995	0.993	-0.276212	-1.31813	5.39238e-20	9.92198e-16
Rpl27	6	0.967	0.974	-0.276952	-1.3191	9.75564e-13	1.79504e-08
Gnb2l1	6	0.957	0.948	-0.277201	-1.31943	9.69766e-13	1.78437e-08
Sumo2	6	0.895	0.931	-0.278824	-1.32158	4.60525e-08	0.000847366
Fndc1	6	0.171	0.274	-0.279628	-1.32264	2.99349e-09	5.50802e-05
Ptma	6	0.99	0.99	-0.279965	-1.32308	2.3512e-09	4.3262e-05
Mrfap1	6	0.91	0.907	-0.280902	-1.32432	4.44768e-12	8.18374e-08
Eif1	6	1	0.992	-0.282319	-1.3262	6.11154e-13	1.12452e-08
Rps26	6	0.971	0.977	-0.283248	-1.32743	1.72807e-13	3.17966e-09
Rcn1	6	0.738	0.737	-0.286014	-1.33111	3.31615e-10	6.10171e-06
Fth1	6	1	0.999	-0.286119	-1.33125	9.1635e-08	0.00168608
Rpl10a	6	0.976	0.978	-0.286463	-1.33171	1.71509e-13	3.15576e-09
Slco2b1	6	0.019	0.178	-0.287917	-1.33365	8.21128e-14	1.51087e-09
Eef1g	6	0.943	0.947	-0.288502	-1.33443	3.18342e-11	5.85749e-07
Gdf10	6	0.157	0.246	-0.289739	-1.33608	3.68997e-07	0.00678955
Rpl41	6	1	0.998	-0.290785	-1.33748	1.03318e-22	1.90106e-18
Klf7	6	0.233	0.38	-0.291097	-1.33789	1.29866e-09	2.38953e-05
Rps11	6	1	0.991	-0.291199	-1.33803	3.88884e-22	7.15547e-18
Rpl15	6	0.981	0.98	-0.292652	-1.33998	3.16043e-16	5.81518e-12
Foxn3	6	0.371	0.513	-0.29479	-1.34284	1.21558e-08	0.000223667
Pink1	6	0.51	0.587	-0.294846	-1.34292	5.13472e-07	0.00944788
Tnxb	6	0.276	0.379	-0.2955	-1.3438	2.66191e-09	4.89792e-05
Eif3h	6	0.81	0.845	-0.295777	-1.34417	2.88824e-09	5.31436e-05
Fam43a	6	0.148	0.295	-0.295925	-1.34437	3.3979e-07	0.00625214
Naca	6	0.957	0.957	-0.296535	-1.34519	2.39902e-14	4.41419e-10
Rpl22l1	6	0.967	0.958	-0.298846	-1.3483	1.96629e-11	3.61798e-07
Gm2a	6	0.495	0.568	-0.299261	-1.34886	4.18569e-09	7.70166e-05
Tpst1	6	0.467	0.565	-0.30031	-1.35028	9.0679e-11	1.66849e-06
Drap1	6	0.748	0.809	-0.301314	-1.35163	9.35688e-08	0.00172167
Ndufa6	6	0.867	0.892	-0.301418	-1.35177	5.89187e-09	0.00010841
Scara5	6	0.029	0.112	-0.301522	-1.35191	1.28864e-07	0.00237109
Ahnak2	6	0.038	0.214	-0.304024	-1.3553	7.73964e-16	1.42409e-11
Klf13	6	0.595	0.662	-0.304846	-1.35642	1.52807e-09	2.81165e-05
Nr1d1	6	0.176	0.319	-0.306357	-1.35847	4.94342e-07	0.0090959
Thra	6	0.643	0.714	-0.309027	-1.3621	2.52698e-07	0.00464964
Rpl18	6	0.986	0.978	-0.310097	-1.36356	7.96241e-19	1.46508e-14
Tnfsf12	6	0.59	0.707	-0.310418	-1.36399	3.10702e-09	5.71691e-05
Fbln2	6	0.162	0.253	-0.3112	-1.36506	1.60841e-09	2.95947e-05
Galnt15	6	0.057	0.21	-0.312519	-1.36686	7.93209e-12	1.4595e-07
Ccdc80	6	0.471	0.43	-0.312689	-1.3671	8.72394e-14	1.6052e-09
Rpl11	6	0.976	0.985	-0.313882	-1.36873	1.88188e-25	3.46266e-21
Rplp2	6	0.995	0.995	-0.314595	-1.3697	1.96287e-21	3.61167e-17
Rps15a	6	0.99	0.994	-0.31622	-1.37193	2.51725e-22	4.63173e-18
Rpl24	6	0.986	0.987	-0.317026	-1.37304	4.89806e-22	9.01242e-18
Bmyc	6	0.224	0.349	-0.318053	-1.37445	7.75946e-09	0.000142774
Col15a1	6	0.105	0.213	-0.319728	-1.37675	7.39161e-09	0.000136006
Zbtb20	6	0.886	0.907	-0.319732	-1.37676	7.97832e-12	1.46801e-07
Rps12	6	0.99	0.987	-0.320333	-1.37759	1.52522e-21	2.8064e-17
Kcnj8	6	0.1	0.265	-0.320359	-1.37762	1.28773e-11	2.36942e-07
Aes	6	0.857	0.91	-0.321264	-1.37887	5.11313e-11	9.40815e-07
Dstn	6	0.843	0.883	-0.322011	-1.3799	1.72984e-08	0.000318291
Gpx1	6	0.905	0.914	-0.322608	-1.38072	1.37792e-08	0.000253538
Slc48a1	6	0.605	0.711	-0.327229	-1.38712	2.81326e-07	0.0051764
Cdk2ap2	6	0.681	0.77	-0.329698	-1.39055	2.68417e-07	0.00493887
Rps20	6	0.995	0.986	-0.332246	-1.3941	1.61438e-24	2.97047e-20
Rpl34	6	0.986	0.989	-0.332464	-1.3944	7.61793e-23	1.4017e-18
Bri3	6	0.8	0.847	-0.333488	-1.39583	4.56423e-11	8.39819e-07
Rpl31	6	0.995	0.989	-0.33571	-1.39893	9.58959e-29	1.76448e-24
Rpsa	6	0.986	0.98	-0.335972	-1.3993	1.10827e-20	2.03922e-16
Eef1d	6	0.814	0.831	-0.336798	-1.40046	4.27996e-11	7.87513e-07
Grem2	6	0.181	0.335	-0.338508	-1.40285	6.5471e-09	0.000120467
RP24-64D24.4	6	0.171	0.288	-0.3387	-1.40312	3.40426e-07	0.00626385
Plac9b	6	0.49	0.556	-0.340851	-1.40614	1.22076e-09	2.24619e-05
Tgfb3	6	0.362	0.469	-0.341331	-1.40682	1.75975e-09	3.23794e-05
Ftl1	6	1	0.998	-0.344939	-1.4119	2.41465e-11	4.44295e-07
Rpl19	6	0.99	0.994	-0.345063	-1.41208	2.07332e-29	3.81492e-25
Ndrg2	6	0.514	0.59	-0.346885	-1.41465	3.57859e-07	0.00658461
Fgf7	6	0.457	0.583	-0.347541	-1.41558	1.67959e-07	0.00309045
Ybx1	6	0.919	0.952	-0.347977	-1.4162	4.6492e-14	8.55452e-10
Eif3f	6	0.852	0.902	-0.348207	-1.41653	3.1664e-12	5.82618e-08
Timp2	6	0.971	0.959	-0.349703	-1.41865	2.76395e-09	5.08567e-05
Rpl36	6	0.986	0.987	-0.350087	-1.41919	4.17699e-29	7.68566e-25
Rps15	6	1	0.99	-0.35253	-1.42266	4.81332e-30	8.85651e-26
Flt3l	6	0.395	0.483	-0.353804	-1.42448	1.60524e-10	2.95365e-06
Fxyd1	6	0.976	0.964	-0.354578	-1.42558	1.00659e-07	0.00185212
Smim14	6	0.771	0.848	-0.355578	-1.42701	3.99222e-10	7.34568e-06
Sptssa	6	0.505	0.673	-0.357262	-1.42941	7.71711e-11	1.41995e-06
Eef1b2	6	0.89	0.888	-0.358938	-1.43181	1.39641e-14	2.56939e-10
Rpl6	6	0.986	0.989	-0.361882	-1.43603	1.50397e-26	2.7673e-22
Use1	6	0.676	0.787	-0.364232	-1.43941	1.31034e-12	2.41102e-08
Plac9c	6	0.505	0.574	-0.364925	-1.44041	4.24458e-09	7.81002e-05
Rps17	6	0.995	0.986	-0.366166	-1.4422	3.19163e-30	5.8726e-26
Nfib	6	0.9	0.904	-0.366396	-1.44253	7.35895e-17	1.35405e-12
Rpl12	6	0.981	0.97	-0.366916	-1.44328	4.95567e-22	9.11843e-18
Pcbp2	6	0.857	0.875	-0.366939	-1.44331	3.71598e-16	6.83741e-12
Fau	6	0.99	0.984	-0.370503	-1.44846	2.59853e-32	4.7813e-28
Npm1	6	0.814	0.863	-0.371093	-1.44932	7.25481e-11	1.33488e-06
Chchd10	6	0.095	0.23	-0.375847	-1.45622	4.02398e-07	0.00740412
Rps10	6	0.986	0.979	-0.379177	-1.46108	1.3192e-27	2.42732e-23
Nfia	6	0.614	0.681	-0.380355	-1.4628	1.82943e-10	3.36616e-06
Faim2	6	0.124	0.273	-0.38355	-1.46749	1.70126e-07	0.00313032
Rps18	6	0.99	0.992	-0.384774	-1.46928	9.36398e-27	1.72297e-22
Ar	6	0.148	0.331	-0.385527	-1.47039	1.88221e-13	3.46327e-09
Rplp1	6	0.995	0.996	-0.38873	-1.47511	3.97913e-33	7.3216e-29
H2afv	6	0.657	0.767	-0.38903	-1.47555	2.30839e-10	4.24743e-06
Pfdn5	6	0.933	0.953	-0.391883	-1.47976	2.27811e-19	4.19172e-15
Rps19	6	0.995	0.996	-0.392122	-1.48012	1.76306e-27	3.24403e-23
Rps16	6	1	0.995	-0.397888	-1.48868	1.32256e-46	2.4335e-42
RP23-317F9.2	6	0.495	0.537	-0.398145	-1.48906	2.43867e-07	0.00448715
Rps27a	6	0.995	0.987	-0.398699	-1.48989	3.42317e-33	6.29864e-29
Ypel3	6	0.781	0.855	-0.400653	-1.4928	1.84182e-12	3.38894e-08
Ptrf	6	0.61	0.736	-0.401243	-1.49368	1.27698e-12	2.34964e-08
Uba52	6	0.833	0.904	-0.402326	-1.4953	3.40041e-16	6.25676e-12
Ahnak	6	0.743	0.84	-0.405548	-1.50012	3.38809e-15	6.23409e-11
Rps13	6	0.981	0.984	-0.405696	-1.50035	6.70204e-34	1.23317e-29
Pabpc1	6	0.738	0.806	-0.406653	-1.50178	1.03844e-14	1.91073e-10
Cdkn1c	6	0.114	0.341	-0.407301	-1.50276	1.376e-12	2.53185e-08
Mettl7a1	6	0.895	0.765	-0.407777	-1.50347	1.74308e-07	0.00320728
Rpl26	6	0.99	0.994	-0.41238	-1.51041	1.15952e-37	2.13352e-33
Rpl36a	6	0.971	0.983	-0.418713	-1.52	4.33891e-30	7.98359e-26
Axl	6	0.262	0.389	-0.41913	-1.52064	1.48995e-13	2.74151e-09
Pim1	6	0.248	0.395	-0.41923	-1.52079	1.35844e-08	0.000249954
Tprgl	6	0.724	0.805	-0.419709	-1.52152	3.43689e-11	6.32388e-07
Rpl32	6	0.99	0.992	-0.423363	-1.52709	1.85572e-30	3.41453e-26
Rpl22	6	0.962	0.97	-0.423547	-1.52737	7.43893e-30	1.36876e-25
Htra1	6	0.224	0.415	-0.426121	-1.53131	1.6544e-12	3.0441e-08
Rplp0	6	0.986	0.989	-0.426599	-1.53204	2.09571e-21	3.8561e-17
Rpl7	6	0.986	0.987	-0.429443	-1.5364	1.08659e-32	1.99933e-28
Rps3	6	0.976	0.987	-0.43307	-1.54198	1.63856e-35	3.01495e-31
Rpl27a	6	0.986	0.99	-0.43401	-1.54343	5.77359e-46	1.06234e-41
Nbl1	6	0.962	0.935	-0.434174	-1.54369	1.52937e-07	0.00281405
Eef2	6	0.967	0.953	-0.434859	-1.54474	2.35788e-20	4.33851e-16
Nfix	6	0.629	0.743	-0.435186	-1.54525	1.56319e-18	2.87628e-14
Cav1	6	0.143	0.378	-0.436472	-1.54724	8.57432e-14	1.57767e-09
Rps7	6	0.981	0.986	-0.436943	-1.54797	2.58952e-33	4.76472e-29
Il11ra1	6	0.743	0.815	-0.437241	-1.54843	6.10499e-11	1.12332e-06
Rpl21	6	0.995	0.991	-0.441004	-1.55427	1.03744e-43	1.90889e-39
Csrp2	6	0.381	0.386	-0.442508	-1.55661	3.12878e-09	5.75696e-05
Rps8	6	0.995	0.995	-0.443115	-1.55755	4.95177e-40	9.11126e-36
Klf9	6	0.781	0.797	-0.444702	-1.56002	2.31562e-12	4.26074e-08
Glul	6	0.419	0.559	-0.445026	-1.56053	2.5788e-11	4.74499e-07
Rps9	6	0.995	0.989	-0.445344	-1.56103	7.98417e-40	1.46909e-35
Entpd2	6	0.038	0.188	-0.445601	-1.56143	2.44218e-13	4.49361e-09
Rpl23	6	0.99	0.99	-0.446859	-1.56339	2.7672e-39	5.09165e-35
Il33	6	0.048	0.202	-0.448243	-1.56556	1.23445e-11	2.2714e-07
Col14a1	6	0.267	0.335	-0.449064	-1.56684	3.61601e-10	6.65345e-06
Rpl17	6	0.99	0.987	-0.452051	-1.57153	7.55682e-41	1.39045e-36
Rpl37a	6	0.995	0.995	-0.452567	-1.57234	2.29666e-52	4.22585e-48
Aebp1	6	0.667	0.674	-0.453102	-1.57318	8.46603e-12	1.55775e-07
Rpl9	6	0.986	0.993	-0.453151	-1.57326	3.19773e-43	5.88383e-39
Ppp1r15a	6	0.167	0.364	-0.457052	-1.57941	1.13091e-11	2.08088e-07
Sh3bp5	6	0.514	0.608	-0.459162	-1.58275	3.56185e-10	6.55381e-06
Rps21	6	0.995	0.986	-0.467088	-1.59534	1.89398e-45	3.48492e-41
Cox7a2l	6	0.805	0.903	-0.46731	-1.5957	5.19206e-20	9.55339e-16
Rps14	6	0.995	0.995	-0.467428	-1.59588	8.4093e-47	1.54731e-42
Gltscr2	6	0.624	0.772	-0.469176	-1.59868	7.50535e-15	1.38098e-10
Rpl38	6	0.99	0.983	-0.469852	-1.59976	2.34729e-44	4.31902e-40
Cd9	6	0.048	0.218	-0.473771	-1.60604	6.36593e-13	1.17133e-08
Rpl30	6	0.981	0.981	-0.478642	-1.61388	2.10056e-37	3.86502e-33
Ogn	6	0.948	0.91	-0.479534	-1.61532	1.29072e-11	2.37493e-07
Rpl37	6	0.99	0.991	-0.483404	-1.62158	1.05754e-43	1.94587e-39
Rpl35a	6	0.995	0.991	-0.484164	-1.62282	6.42355e-52	1.18193e-47
Rhob	6	0.786	0.809	-0.484698	-1.62369	1.63205e-07	0.00300297
S100a10	6	0.795	0.883	-0.485269	-1.62461	4.0407e-12	7.43489e-08
Klf6	6	0.562	0.63	-0.488563	-1.62997	5.05826e-10	9.3072e-06
Fxyd6	6	0.243	0.382	-0.489846	-1.63206	1.5612e-11	2.87261e-07
Rpl14	6	1	0.99	-0.491328	-1.63449	7.35162e-52	1.3527e-47
Rps4x	6	0.986	0.993	-0.492525	-1.63644	2.19418e-45	4.03728e-41
Rpl3	6	0.971	0.98	-0.498703	-1.64658	1.02519e-34	1.88634e-30
Rpl5	6	0.929	0.96	-0.498888	-1.64689	5.14194e-30	9.46116e-26
Ly6c1	6	0.105	0.188	-0.500356	-1.64931	3.19736e-07	0.00588313
Rpl8	6	0.99	0.993	-0.503753	-1.65492	3.38125e-55	6.22149e-51
Timp3	6	0.881	0.933	-0.509774	-1.66492	2.09565e-13	3.85599e-09
Selenbp1	6	0.743	0.735	-0.511733	-1.66818	2.08959e-07	0.00384485
Tpt1	6	1	0.995	-0.512069	-1.66874	1.33711e-53	2.46029e-49
Rps24	6	1	0.989	-0.519273	-1.6808	3.4204e-51	6.29354e-47
Camk2n1	6	0.576	0.675	-0.520645	-1.68311	2.51903e-14	4.63502e-10
Gadd45b	6	0.338	0.512	-0.521368	-1.68433	3.3801e-09	6.21938e-05
Rps23	6	0.995	0.995	-0.52233	-1.68595	2.8287e-59	5.20481e-55
Rps25	6	0.986	0.983	-0.526017	-1.69218	1.35072e-52	2.48533e-48
Rpl23a	6	1	0.99	-0.52687	-1.69362	3.13612e-58	5.77046e-54
Tsc22d3	6	0.429	0.596	-0.527641	-1.69493	1.11329e-10	2.04845e-06
Rps6	6	0.99	0.99	-0.53074	-1.70019	1.56047e-45	2.87127e-41
Gas1	6	0.471	0.569	-0.5331	-1.70421	2.20529e-13	4.05773e-09
Rps29	6	0.99	0.995	-0.53322	-1.70441	1.80873e-64	3.32807e-60
Rpl35	6	0.986	0.986	-0.533497	-1.70488	9.5158e-45	1.75091e-40
Pid1	6	0.629	0.747	-0.53362	-1.70509	6.89772e-12	1.26918e-07
Ccl11	6	0.067	0.188	-0.534437	-1.70649	6.94868e-08	0.00127856
Rpl10	6	1	0.994	-0.538354	-1.71318	9.10762e-51	1.6758e-46
Rpl13	6	1	0.999	-0.547938	-1.72968	5.66688e-60	1.04271e-55
Ccl19	6	0.167	0.315	-0.551483	-1.73582	3.25664e-09	5.99221e-05
RP23-24J10.5	6	0.8	0.887	-0.553131	-1.73869	2.9575e-24	5.4418e-20
Ebf1	6	0.024	0.144	-0.554757	-1.74152	1.1235e-11	2.06723e-07
Lum	6	0.081	0.166	-0.556924	-1.7453	4.69776e-10	8.64388e-06
Penk	6	0.029	0.14	-0.557252	-1.74587	3.33259e-09	6.13197e-05
Rpl18a	6	0.995	0.992	-0.5706	-1.76933	1.40408e-63	2.58351e-59
Rps3a1	6	0.981	0.983	-0.578197	-1.78282	4.97169e-57	9.14791e-53
Rpl4	6	0.976	0.98	-0.580772	-1.78742	1.67183e-51	3.07616e-47
Rpl13a	6	0.986	0.981	-0.585781	-1.79639	2.16068e-63	3.97566e-59
Rps27	6	0.995	0.997	-0.588754	-1.80174	6.85926e-63	1.2621e-58
Crip1	6	0.933	0.893	-0.597313	-1.81723	3.30155e-22	6.07484e-18
Eef1a1	6	1	0.995	-0.608111	-1.83696	3.87736e-62	7.13434e-58
Serpinf1	6	0.21	0.307	-0.609755	-1.83998	1.89769e-09	3.49175e-05
Rps5	6	0.99	0.99	-0.615734	-1.85101	2.58801e-60	4.76194e-56
Smoc2	6	0.086	0.246	-0.619808	-1.85857	9.36559e-13	1.72327e-08
AC167245.5	6	0.181	0.361	-0.627747	-1.87338	2.56621e-09	4.72183e-05
Socs3	6	0.39	0.553	-0.63025	-1.87808	1.72665e-12	3.17703e-08
Plpp3	6	0.862	0.904	-0.63758	-1.8919	2.65876e-10	4.89212e-06
Rps28	6	0.99	0.994	-0.657466	-1.92989	9.5724e-72	1.76132e-67
Rbp4	6	0.095	0.239	-0.671687	-1.95754	6.63022e-11	1.21996e-06
Igfbp5	6	0.219	0.295	-0.686926	-1.9876	4.75057e-09	8.74105e-05
Cygb	6	0.443	0.536	-0.689634	-1.99299	2.89682e-18	5.33014e-14
Htra3	6	0.338	0.529	-0.707708	-2.02933	7.27524e-17	1.33864e-12
Nr4a1	6	0.352	0.569	-0.744236	-2.10483	5.55529e-16	1.02217e-11
Igfbp4	6	0.829	0.73	-0.752182	-2.12162	2.23577e-22	4.11381e-18
Sepp1	6	0.91	0.945	-0.766129	-2.15142	2.12843e-24	3.91631e-20
Ier2	6	0.748	0.823	-0.803623	-2.23362	2.88828e-13	5.31444e-09
Dusp1	6	0.805	0.858	-0.813458	-2.25569	1.14119e-14	2.09978e-10
Hspa1a	6	0.1	0.377	-0.828152	-2.28909	5.87646e-19	1.08127e-14
Btg2	6	0.748	0.798	-0.845815	-2.32988	1.69183e-13	3.11297e-09
Zfp36	6	0.633	0.741	-0.887479	-2.429	2.6137e-20	4.80921e-16
Meg3	6	0.01	0.161	-0.8905	-2.43635	1.10925e-16	2.04102e-12
Atf3	6	0.133	0.392	-0.915714	-2.49856	6.11498e-19	1.12516e-14
RP23-99G21.3	6	0.186	0.242	-0.919913	-2.50907	4.60843e-08	0.000847952
Tppp3	6	0.176	0.453	-0.96214	-2.61729	6.35188e-21	1.16875e-16
Klf2	6	0.233	0.538	-0.99239	-2.69767	3.69995e-25	6.80791e-21
Ly6a	6	0.305	0.398	-1.01363	-2.75559	1.85492e-14	3.41305e-10
Pi16	6	0.157	0.266	-1.02249	-2.78012	1.1771e-10	2.16586e-06
Egr1	6	0.662	0.8	-1.02378	-2.78369	3.74123e-33	6.88387e-29
Klf4	6	0.09	0.408	-1.03264	-2.80846	2.02437e-28	3.72484e-24
Gstm1	6	0.814	0.901	-1.04541	-2.84457	7.60176e-21	1.39872e-16
Junb	6	0.829	0.868	-1.0684	-2.91071	2.20986e-22	4.06614e-18
Fosb	6	0.219	0.593	-1.10183	-3.00968	4.91234e-32	9.0387e-28
Jund	6	0.838	0.952	-1.23642	-3.44328	5.25533e-42	9.66981e-38
Jun	6	0.648	0.845	-1.28713	-3.62237	7.26137e-34	1.33609e-29
Igfbp6	6	0.49	0.825	-1.34186	-3.82616	2.70956e-43	4.98558e-39
Igfbp3	6	0.1	0.45	-1.59544	-4.93048	2.46697e-27	4.53923e-23
Fos	6	0.705	0.87	-1.71549	-5.55938	2.25009e-40	4.14016e-36
Scgb1a1	6	0.076	0.638	-1.97498	-7.2065	4.97714e-76	9.15793e-72
Dcn	6	0.676	0.684	-2.30388	-10.013	1.98916e-33	3.66006e-29

## Sheet: 7
gene	cluster	pct.1	pct.2	avg_logFC	FoldChange	p_val	p_val_adj
Sfrp1	7	0.774	0.412	1.20306	3.33028	7.23329e-58	1.33093e-53
Saa3	7	0.538	0.228	1.14907	3.15526	4.83522e-19	8.8968e-15
Acta2	7	0.653	0.26	1.10378	3.01554	1.70553e-29	3.13818e-25
Mt2	7	0.899	0.624	0.817545	2.26493	8.51137e-23	1.56609e-18
Lpl	7	0.804	0.484	0.797717	2.22047	1.47103e-30	2.7067e-26
Col5a2	7	0.854	0.652	0.751033	2.11919	1.88757e-42	3.47313e-38
Col1a1	7	0.915	0.956	0.723023	2.06065	7.51386e-37	1.38255e-32
Mdk	7	0.789	0.449	0.700269	2.01429	6.74777e-33	1.24159e-28
Col3a1	7	0.93	0.966	0.682728	1.97927	6.59574e-42	1.21362e-37
Tpm1	7	0.915	0.77	0.662535	1.9397	3.41177e-38	6.27766e-34
Cxcl12	7	0.854	0.607	0.628002	1.87386	8.32826e-25	1.5324e-20
Igfbp4	7	0.935	0.715	0.626044	1.8702	2.01535e-26	3.70825e-22
Sparc	7	0.98	0.99	0.624726	1.86773	2.53495e-34	4.66431e-30
Plac8	7	0.749	0.367	0.605353	1.8319	5.68172e-26	1.04544e-21
Mfap2	7	0.809	0.497	0.594146	1.81148	1.28794e-28	2.36981e-24
Fxyd6	7	0.613	0.326	0.587569	1.79961	4.19856e-16	7.72534e-12
Ace	7	0.593	0.245	0.577688	1.78191	4.81098e-23	8.85221e-19
Mt1	7	0.925	0.768	0.572332	1.7724	1.2754e-14	2.34674e-10
Ccdc80	7	0.749	0.389	0.567906	1.76457	1.35801e-26	2.49873e-22
Igf1	7	0.854	0.618	0.566608	1.76228	2.48306e-21	4.56883e-17
Eln	7	0.935	0.889	0.555898	1.74351	3.78168e-21	6.95829e-17
Col1a2	7	0.92	0.966	0.552442	1.73749	1.17994e-30	2.1711e-26
Spp1	7	0.879	0.386	0.523241	1.68749	4.56119e-49	8.39259e-45
Ltbp2	7	0.724	0.302	0.522864	1.68685	4.59911e-33	8.46237e-29
Mustn1	7	0.432	0.237	0.519662	1.68146	9.51678e-08	0.00175109
Col4a2	7	0.839	0.581	0.519043	1.68042	2.55346e-24	4.69837e-20
Myl9	7	0.462	0.249	0.517485	1.6778	8.58677e-11	1.57997e-06
Tmem178	7	0.523	0.104	0.514461	1.67274	1.47339e-40	2.71103e-36
Sparcl1	7	0.94	0.969	0.510252	1.66571	6.15843e-21	1.13315e-16
Col4a1	7	0.854	0.682	0.507486	1.66111	3.38259e-24	6.22396e-20
Actn1	7	0.809	0.501	0.499309	1.64758	9.46397e-23	1.74137e-18
Nrep	7	0.668	0.35	0.490917	1.63381	1.33143e-18	2.44983e-14
S100a4	7	0.573	0.224	0.479623	1.61547	5.59566e-22	1.0296e-17
Serpina3n	7	0.844	0.815	0.477397	1.61187	3.98415e-14	7.33084e-10
Fn1	7	0.889	0.874	0.469913	1.59986	4.56676e-18	8.40283e-14
Cilp	7	0.276	0.058	0.459176	1.58277	3.21843e-18	5.92191e-14
Ildr2	7	0.528	0.141	0.458367	1.58149	1.45075e-33	2.66937e-29
P4ha3	7	0.432	0.1	0.450625	1.56929	2.91084e-28	5.35595e-24
C1qtnf6	7	0.734	0.363	0.447554	1.56448	1.64875e-25	3.0337e-21
Pmepa1	7	0.859	0.792	0.446782	1.56327	5.90326e-14	1.0862e-09
Fstl1	7	0.864	0.782	0.445162	1.56074	9.89924e-17	1.82146e-12
Runx1	7	0.563	0.161	0.443162	1.55763	2.55624e-32	4.70348e-28
Tpm2	7	0.688	0.453	0.442604	1.55676	2.13573e-10	3.92974e-06
Mmp2	7	0.874	0.79	0.440254	1.5531	1.19388e-15	2.19674e-11
RP24-175N4.1	7	0.543	0.226	0.434297	1.54388	9.11017e-21	1.67627e-16
Ctsc	7	0.673	0.276	0.432004	1.54034	3.67636e-28	6.7645e-24
Chl1	7	0.347	0.075	0.430773	1.53845	1.2655e-23	2.32853e-19
Rasl11a	7	0.683	0.448	0.428465	1.5349	3.62874e-11	6.67688e-07
Mfap5	7	0.92	0.906	0.426292	1.53157	1.04631e-13	1.9252e-09
Hmcn1	7	0.729	0.447	0.422504	1.52578	1.01608e-16	1.86959e-12
Lgals1	7	0.97	0.983	0.422418	1.52565	1.11112e-27	2.04447e-23
Mgp	7	1	1	0.418829	1.52018	6.85337e-14	1.26102e-09
Pdgfrb	7	0.643	0.309	0.414137	1.51306	3.74426e-20	6.88943e-16
Igfbp5	7	0.482	0.255	0.408741	1.50492	4.90882e-10	9.03223e-06
Rbm3	7	0.839	0.723	0.39924	1.49069	2.35043e-11	4.3248e-07
Fbn1	7	0.849	0.7	0.397722	1.48843	3.88031e-18	7.13977e-14
Timp1	7	0.879	0.559	0.396145	1.48609	7.53997e-26	1.38735e-21
Sox4	7	0.754	0.529	0.389571	1.47635	2.63065e-12	4.8404e-08
Scp2	7	0.92	0.883	0.389229	1.47584	5.10969e-15	9.40183e-11
Nme1	7	0.824	0.662	0.381812	1.46494	1.10581e-08	0.000203468
Zbp1	7	0.432	0.187	0.379997	1.46228	9.60663e-13	1.76762e-08
Pdgfrl	7	0.497	0.161	0.374476	1.45423	2.22141e-23	4.08739e-19
Slc39a14	7	0.583	0.243	0.373713	1.45312	1.62844e-21	2.99634e-17
Tceal9	7	0.889	0.798	0.370318	1.4482	8.37604e-15	1.54119e-10
C4b	7	0.824	0.615	0.367528	1.44416	1.87769e-12	3.45494e-08
Ak1	7	0.704	0.408	0.367006	1.44341	2.08794e-15	3.84181e-11
Mmp14	7	0.683	0.35	0.365328	1.44099	1.60804e-19	2.95879e-15
Bpgm	7	0.492	0.187	0.357194	1.42931	2.55547e-18	4.70206e-14
Ppic	7	0.894	0.804	0.357141	1.42924	1.07031e-14	1.96937e-10
Tgfb3	7	0.613	0.431	0.356294	1.42803	1.10787e-07	0.00203847
Cfl1	7	0.945	0.93	0.353118	1.4235	3.70294e-12	6.81341e-08
S100a6	7	0.975	0.957	0.353088	1.42346	6.38411e-17	1.17468e-12
Clec11a	7	0.623	0.428	0.352408	1.42249	3.93296e-09	7.23664e-05
Marcksl1	7	0.523	0.205	0.349965	1.41902	5.93696e-20	1.0924e-15
Ctsk	7	0.553	0.245	0.349167	1.41789	1.18806e-17	2.18603e-13
Phlda3	7	0.869	0.748	0.349006	1.41766	1.7377e-09	3.19736e-05
Batf3	7	0.296	0.068	0.348107	1.41638	2.5614e-18	4.71297e-14
Tpm4	7	0.92	0.832	0.348033	1.41628	8.07792e-08	0.00148634
Ecscr	7	0.513	0.17	0.347925	1.41613	3.02329e-24	5.56286e-20
Ndnf	7	0.317	0.095	0.346453	1.41404	1.94422e-15	3.57736e-11
Lsp1	7	0.648	0.368	0.345778	1.41309	4.24887e-13	7.81792e-09
Adcy7	7	0.608	0.241	0.345249	1.41234	8.85974e-25	1.63019e-20
Pfn1	7	0.96	0.943	0.345081	1.4121	1.54148e-12	2.83633e-08
Myl6	7	0.965	0.975	0.338253	1.4025	5.39663e-18	9.9298e-14
Sod2	7	0.744	0.547	0.337867	1.40195	8.9679e-09	0.000165009
Cyb5r3	7	0.854	0.704	0.337865	1.40195	7.46363e-13	1.37331e-08
Gem	7	0.583	0.287	0.334666	1.39747	1.01549e-15	1.8685e-11
Igfbp7	7	0.97	0.994	0.334249	1.39689	1.06131e-15	1.95282e-11
Col16a1	7	0.643	0.365	0.330145	1.39117	3.7474e-14	6.89521e-10
H3f3a	7	0.975	0.954	0.330116	1.39113	3.92376e-15	7.21973e-11
Sulf1	7	0.503	0.196	0.329813	1.39071	1.4344e-18	2.6393e-14
Cpxm1	7	0.693	0.485	0.324747	1.38368	2.18659e-09	4.02333e-05
Vmp1	7	0.829	0.506	0.322594	1.3807	3.99195e-20	7.34519e-16
Podn	7	0.593	0.353	0.320342	1.3776	7.49347e-11	1.3788e-06
Cxcl16	7	0.704	0.426	0.319382	1.37628	2.30994e-13	4.25029e-09
Basp1	7	0.312	0.086	0.31919	1.37601	1.01739e-15	1.872e-11
Arpc1b	7	0.889	0.867	0.317753	1.37404	5.20202e-14	9.57172e-10
Itga1	7	0.372	0.167	0.317389	1.37354	4.63101e-10	8.52107e-06
Cald1	7	0.915	0.85	0.316897	1.37286	5.1349e-09	9.44822e-05
Nrcam	7	0.633	0.355	0.314687	1.36983	1.47602e-13	2.71587e-09
Dclk1	7	0.533	0.258	0.311819	1.36591	1.49171e-14	2.74475e-10
Sar1a	7	0.879	0.735	0.311573	1.36557	3.08835e-08	0.000568256
Tnfrsf12a	7	0.704	0.432	0.310522	1.36414	1.00876e-12	1.85612e-08
Nudt4	7	0.638	0.331	0.310271	1.36379	3.14185e-16	5.78101e-12
Lmcd1	7	0.186	0.034	0.308249	1.36104	3.5023e-13	6.44424e-09
Cbx6	7	0.764	0.506	0.307763	1.36038	1.25973e-13	2.3179e-09
Pdzrn3	7	0.608	0.311	0.307724	1.36033	1.18947e-15	2.18862e-11
Pltp	7	0.643	0.439	0.307304	1.35975	5.12956e-08	0.000943839
Cmpk1	7	0.709	0.459	0.307183	1.35959	7.07621e-11	1.30202e-06
Scarb2	7	0.824	0.65	0.307016	1.35936	9.22308e-10	1.69705e-05
Limd2	7	0.462	0.211	0.306658	1.35888	1.42782e-12	2.62719e-08
Slc7a2	7	0.402	0.117	0.303617	1.35475	1.26831e-20	2.33369e-16
Bax	7	0.794	0.599	0.300929	1.35111	1.72183e-08	0.000316817
Col5a1	7	0.764	0.489	0.300425	1.35043	1.09341e-15	2.01188e-11
Cmtm3	7	0.688	0.449	0.297763	1.34684	6.38429e-11	1.17471e-06
Tmem45a	7	0.663	0.465	0.297136	1.346	5.01656e-09	9.23048e-05
Cd44	7	0.719	0.407	0.296409	1.34502	1.46714e-17	2.69955e-13
Ybx3	7	0.819	0.61	0.294969	1.34308	3.02394e-11	5.56404e-07
H2afj	7	0.864	0.715	0.294352	1.34226	9.73244e-09	0.000179077
Phldb2	7	0.653	0.382	0.289555	1.33583	3.29607e-13	6.06476e-09
AC159092.1	7	0.221	0.051	0.281308	1.32486	8.45896e-13	1.55645e-08
P2ry14	7	0.211	0.05	0.281149	1.32465	9.87313e-12	1.81666e-07
Ly6e	7	0.769	0.589	0.280952	1.32439	3.08428e-07	0.00567508
Lgmn	7	0.849	0.676	0.277528	1.31986	9.27734e-10	1.70703e-05
Odc1	7	0.618	0.386	0.273713	1.31484	3.65623e-09	6.72746e-05
Cstb	7	0.905	0.816	0.270869	1.3111	7.45237e-08	0.00137124
Lrrc32	7	0.432	0.219	0.26966	1.30952	1.38866e-09	2.55513e-05
Khdrbs3	7	0.648	0.392	0.269426	1.30921	2.33283e-11	4.29241e-07
Iigp1	7	0.618	0.392	0.26875	1.30833	3.9649e-09	7.29542e-05
Elob	7	0.92	0.94	0.26759	1.30681	7.67206e-20	1.41166e-15
Rps27l	7	0.92	0.923	0.265774	1.30444	5.34762e-11	9.83962e-07
Lhfp	7	0.899	0.876	0.265553	1.30415	4.51851e-12	8.31407e-08
Pdpn	7	0.543	0.267	0.265147	1.30362	3.37467e-14	6.20939e-10
Prrx2	7	0.593	0.256	0.26493	1.30334	3.74067e-22	6.88283e-18
Filip1l	7	0.457	0.235	0.261682	1.29911	8.16635e-10	1.50261e-05
Akt1	7	0.709	0.494	0.261019	1.29825	4.02887e-08	0.000741312
Susd6	7	0.613	0.341	0.260839	1.29802	7.02395e-13	1.29241e-08
Eef1b2	7	0.935	0.881	0.260725	1.29787	4.17377e-08	0.000767974
Rftn1	7	0.447	0.146	0.260575	1.29768	6.31026e-20	1.16109e-15
Kcnj8	7	0.462	0.21	0.260176	1.29716	8.31457e-13	1.52988e-08
Col12a1	7	0.347	0.162	0.258798	1.29537	7.18319e-09	0.000132171
Rplp0	7	0.985	0.989	0.258504	1.29499	1.09371e-10	2.01243e-06
Minos1	7	0.899	0.904	0.256551	1.29246	5.18743e-14	9.54487e-10
Pea15a	7	0.759	0.567	0.256459	1.29235	9.15537e-08	0.00168459
Prelid1	7	0.869	0.709	0.254749	1.29014	1.19016e-08	0.000218989
Tgfbr2	7	0.864	0.822	0.25445	1.28975	1.27094e-07	0.00233853
Pls3	7	0.668	0.397	0.254294	1.28955	9.44192e-13	1.73731e-08
Mapkapk2	7	0.583	0.329	0.253912	1.28906	1.59337e-11	2.9318e-07
Rab31	7	0.437	0.209	0.252465	1.28719	8.63046e-11	1.588e-06
Ccnd2	7	0.608	0.398	0.252203	1.28686	5.76251e-08	0.0010603
Rnf149	7	0.538	0.242	0.251914	1.28649	3.33787e-16	6.14168e-12
B4galt5	7	0.457	0.191	0.251159	1.28551	1.27221e-14	2.34087e-10
Tspan4	7	0.789	0.588	0.250642	1.28485	9.96782e-09	0.000183408
Tns2	7	0.347	0.449	-0.251524	-1.28598	3.48349e-08	0.000640962
Arl4a	7	0.251	0.313	-0.253218	-1.28816	1.42814e-07	0.00262777
Slc25a17	7	0.312	0.399	-0.253748	-1.28885	1.94633e-08	0.000358125
Adra1a	7	0.055	0.232	-0.254376	-1.28966	1.78969e-10	3.29303e-06
Saraf	7	0.724	0.727	-0.254598	-1.28994	1.6192e-09	2.97933e-05
Rtn1	7	0.025	0.19	-0.257914	-1.29423	2.06681e-12	3.80293e-08
Nr1d1	7	0.216	0.312	-0.258476	-1.29496	2.18135e-07	0.00401369
Frmd4b	7	0.286	0.379	-0.258802	-1.29538	9.76419e-08	0.00179661
Mid1ip1	7	0.643	0.645	-0.262129	-1.29969	3.26555e-08	0.000600861
Rdx	7	0.698	0.714	-0.262836	-1.30061	2.50641e-11	4.6118e-07
Myh10	7	0.678	0.698	-0.263219	-1.30111	1.77083e-08	0.000325833
Serinc3	7	0.839	0.878	-0.269144	-1.30884	3.70152e-07	0.0068108
Plscr4	7	0.327	0.405	-0.273282	-1.31427	1.59373e-08	0.000293246
Rps28	7	0.985	0.995	-0.273714	-1.31484	7.61088e-09	0.00014004
Ar	7	0.276	0.311	-0.275456	-1.31713	2.09172e-09	3.84876e-05
Ptgis	7	0.854	0.881	-0.276585	-1.31862	2.71931e-09	5.00352e-05
Tmem204	7	0.568	0.63	-0.277747	-1.32015	1.41925e-07	0.00261142
Prkca	7	0.357	0.449	-0.280176	-1.32336	3.43622e-08	0.000632264
RP23-71J17.1	7	0.603	0.609	-0.280594	-1.32392	5.74584e-12	1.05723e-07
Ifrd1	7	0.598	0.666	-0.281827	-1.32555	9.02092e-08	0.00165985
Cyb5a	7	0.864	0.925	-0.282591	-1.32656	8.26748e-08	0.00152122
Rgcc	7	0.141	0.252	-0.282822	-1.32687	5.15508e-07	0.00948535
Synm	7	0.126	0.274	-0.283943	-1.32836	1.14959e-09	2.11525e-05
Fgfr3	7	0.382	0.471	-0.285886	-1.33094	2.27867e-08	0.000419275
Por	7	0.462	0.52	-0.288328	-1.33419	1.63287e-09	3.00449e-05
Anxa5	7	0.94	0.96	-0.289548	-1.33582	7.33824e-10	1.35024e-05
Dnajb4	7	0.487	0.546	-0.29024	-1.33675	1.4994e-07	0.00275889
Gstp1	7	0.643	0.736	-0.290784	-1.33748	5.5501e-10	1.02122e-05
Fermt2	7	0.744	0.76	-0.291036	-1.33781	4.64041e-12	8.53835e-08
Dhrs7	7	0.286	0.429	-0.292839	-1.34023	1.03064e-08	0.000189638
Tubb4a	7	0.116	0.255	-0.294115	-1.34194	1.49488e-09	2.75057e-05
Bmp4	7	0.452	0.52	-0.297331	-1.34626	1.82846e-08	0.000336436
Clic4	7	0.764	0.822	-0.298966	-1.34846	1.59991e-08	0.000294383
Cyp27a1	7	0.136	0.282	-0.299594	-1.34931	2.60446e-10	4.79221e-06
Lrp4	7	0.548	0.575	-0.302084	-1.35267	1.8083e-07	0.00332727
Gstk1	7	0.241	0.366	-0.303137	-1.3541	1.31425e-09	2.41823e-05
Slc1a5	7	0.402	0.508	-0.304028	-1.35531	4.50657e-10	8.29209e-06
Limch1	7	0.894	0.849	-0.304095	-1.3554	8.69092e-09	0.000159913
Cyba	7	0.844	0.872	-0.3059	-1.35785	2.00854e-09	3.69571e-05
Cdk2ap2	7	0.719	0.763	-0.306811	-1.35908	1.37692e-09	2.53352e-05
Fam198b	7	0.251	0.401	-0.307758	-1.36037	4.54621e-08	0.000836503
Nap1l1	7	0.844	0.827	-0.308283	-1.36109	1.84782e-10	3.4e-06
Cox17	7	0.794	0.793	-0.309262	-1.36242	2.87357e-12	5.28736e-08
F2r	7	0.799	0.787	-0.310109	-1.36357	9.60177e-10	1.76673e-05
Glul	7	0.437	0.556	-0.311832	-1.36592	6.04271e-08	0.00111186
Chpt1	7	0.633	0.673	-0.315084	-1.37037	1.04517e-11	1.92312e-07
Ccdc42	7	0.09	0.211	-0.317484	-1.37367	2.61914e-07	0.00481922
Rabac1	7	0.93	0.966	-0.320267	-1.3775	1.98432e-12	3.65114e-08
Ftl1	7	0.99	0.999	-0.324994	-1.38402	2.76535e-19	5.08824e-15
Ablim3	7	0.337	0.429	-0.325044	-1.38409	1.37315e-11	2.52659e-07
Chrdl1	7	0.161	0.28	-0.325697	-1.385	5.25122e-09	9.66224e-05
Eif4a2	7	0.814	0.83	-0.327815	-1.38793	4.00106e-12	7.36195e-08
Cd40	7	0.161	0.32	-0.32785	-1.38798	1.52281e-09	2.80197e-05
Prdx6	7	0.894	0.872	-0.328684	-1.38914	1.52872e-13	2.81285e-09
Csad	7	0.377	0.513	-0.336252	-1.39969	3.73831e-09	6.87848e-05
Bmp3	7	0.387	0.529	-0.336409	-1.39991	6.34123e-09	0.000116679
Tmem205	7	0.573	0.666	-0.336441	-1.39996	3.37871e-09	6.21683e-05
Angpt1	7	0.442	0.527	-0.337342	-1.40122	8.05476e-11	1.48208e-06
Cdkn1c	7	0.211	0.325	-0.338601	-1.40298	2.62633e-10	4.83244e-06
Tmem109	7	0.588	0.681	-0.344355	-1.41108	3.61612e-10	6.65366e-06
Ubl3	7	0.658	0.712	-0.344686	-1.41155	9.08538e-12	1.67171e-07
Slc36a2	7	0.497	0.56	-0.345153	-1.41221	4.36091e-10	8.02408e-06
Cd34	7	0.548	0.654	-0.347215	-1.41512	2.01513e-07	0.00370783
Pttg1	7	0.482	0.575	-0.351638	-1.42139	2.72276e-09	5.00988e-05
Cmklr1	7	0.603	0.693	-0.352355	-1.42241	8.85621e-10	1.62954e-05
Emp2	7	0.678	0.71	-0.353771	-1.42443	3.72223e-10	6.8489e-06
Scube2	7	0.286	0.385	-0.359581	-1.43273	4.43627e-12	8.16273e-08
Nox4	7	0.603	0.647	-0.362752	-1.43728	7.10932e-12	1.30811e-07
Mgst1	7	0.819	0.875	-0.364546	-1.43986	2.63912e-09	4.85598e-05
Flt3l	7	0.342	0.49	-0.364551	-1.43987	1.08423e-10	1.99498e-06
Rnase4	7	0.834	0.916	-0.366075	-1.44206	5.76933e-08	0.00106156
Ppp1r15a	7	0.241	0.351	-0.367447	-1.44404	2.99873e-08	0.000551767
Dpysl2	7	0.759	0.801	-0.369097	-1.44643	4.28692e-12	7.88793e-08
Smim4	7	0.588	0.647	-0.371534	-1.44996	4.13473e-11	7.6079e-07
Wnt2	7	0.347	0.485	-0.371842	-1.4504	5.46782e-08	0.00100608
Prkg2	7	0.271	0.414	-0.37574	-1.45607	3.69091e-11	6.79127e-07
Mme	7	0.327	0.452	-0.376261	-1.45683	3.34437e-14	6.15364e-10
Plac9c	7	0.492	0.575	-0.377362	-1.45843	2.58858e-12	4.76298e-08
Klf9	7	0.764	0.8	-0.379405	-1.46141	1.93461e-09	3.55968e-05
Pmp22	7	0.879	0.938	-0.383193	-1.46696	1.07332e-10	1.97491e-06
Plxdc2	7	0.804	0.88	-0.388568	-1.47487	5.85293e-12	1.07694e-07
Tacc1	7	0.754	0.762	-0.390578	-1.47783	1.46494e-14	2.6955e-10
Fbln1	7	0.658	0.721	-0.392658	-1.48091	1.25854e-09	2.31571e-05
Adm	7	0.352	0.406	-0.393288	-1.48184	2.12444e-07	0.00390897
Tsc22d3	7	0.482	0.586	-0.398508	-1.4896	1.33832e-09	2.46251e-05
Fhl1	7	0.915	0.951	-0.399206	-1.49064	9.62135e-08	0.00177033
Kank3	7	0.181	0.414	-0.402374	-1.49537	1.26111e-13	2.32045e-09
Fibin	7	0.286	0.406	-0.403041	-1.49637	1.82147e-09	3.35151e-05
Efemp1	7	0.628	0.725	-0.404296	-1.49825	1.10566e-10	2.03441e-06
Plac9b	7	0.427	0.565	-0.40487	-1.49911	1.48718e-11	2.73642e-07
Ecm1	7	0.688	0.778	-0.405718	-1.50038	3.9173e-10	7.20782e-06
Cited2	7	0.317	0.408	-0.410762	-1.50797	8.58158e-09	0.000157901
Fabp3	7	0.06	0.265	-0.410831	-1.50807	6.68092e-13	1.22929e-08
Tnxb	7	0.181	0.392	-0.426449	-1.53181	1.34388e-12	2.47274e-08
Hspb1	7	0.844	0.889	-0.427701	-1.53373	2.31374e-09	4.25728e-05
Gstm2	7	0.799	0.846	-0.431411	-1.53943	4.77977e-17	8.79477e-13
Faim2	7	0.09	0.277	-0.431637	-1.53978	2.63978e-13	4.85719e-09
Cdkn2c	7	0.528	0.611	-0.434532	-1.54424	3.50059e-11	6.44109e-07
Specc1l	7	0.387	0.571	-0.435937	-1.54641	1.99094e-14	3.66334e-10
Fam13a	7	0.151	0.344	-0.446088	-1.56219	2.7277e-11	5.01897e-07
Zyx	7	0.799	0.874	-0.455202	-1.57649	9.11773e-19	1.67766e-14
Macf1	7	0.829	0.876	-0.460877	-1.58546	3.71662e-13	6.83858e-09
Dock4	7	0.518	0.646	-0.461327	-1.58618	2.91942e-13	5.37173e-09
Slc38a5	7	0.337	0.541	-0.461865	-1.58703	2.54181e-11	4.67694e-07
Hadh	7	0.548	0.688	-0.464091	-1.59057	5.23058e-15	9.62427e-11
Akap12	7	0.332	0.52	-0.469367	-1.59898	7.5175e-16	1.38322e-11
Fbln5	7	0.211	0.441	-0.470014	-1.60002	3.24739e-16	5.97519e-12
Ifngr1	7	0.754	0.844	-0.483197	-1.62125	8.01698e-20	1.47512e-15
Pcolce	7	0.859	0.936	-0.498383	-1.64606	2.79747e-18	5.14735e-14
Upk1b	7	0.312	0.495	-0.498445	-1.64616	9.66928e-13	1.77915e-08
Slc43a3	7	0.739	0.857	-0.499149	-1.64732	8.9404e-15	1.64503e-10
Txnip	7	0.432	0.622	-0.505022	-1.65702	1.97721e-12	3.63808e-08
Serpinf1	7	0.317	0.291	-0.505717	-1.65817	1.48017e-08	0.000272351
Prex2	7	0.663	0.741	-0.5072	-1.66064	9.98818e-18	1.83783e-13
Atf5	7	0.693	0.788	-0.509185	-1.66393	4.675e-14	8.602e-10
Pdgfra	7	0.734	0.852	-0.50944	-1.66436	3.38189e-12	6.22268e-08
Scn3a	7	0.221	0.438	-0.517755	-1.67826	1.81113e-18	3.33248e-14
Hspa1a	7	0.241	0.353	-0.521541	-1.68462	1.52459e-07	0.00280525
C1qtnf2	7	0.528	0.615	-0.521939	-1.68529	1.39034e-19	2.55822e-15
Mapt	7	0.055	0.376	-0.531782	-1.70196	3.14461e-24	5.78608e-20
Ndrg2	7	0.412	0.604	-0.532062	-1.70244	4.95166e-20	9.11105e-16
Col13a1	7	0.568	0.673	-0.535572	-1.70843	6.98038e-20	1.28439e-15
Apoe	7	0.94	0.985	-0.536968	-1.71081	1.27411e-14	2.34437e-10
Atp1a2	7	0.508	0.695	-0.538826	-1.71399	1.49945e-19	2.75899e-15
Rarres2	7	0.879	0.982	-0.540274	-1.71648	1.27779e-25	2.35114e-21
Tmem100	7	0.211	0.459	-0.554089	-1.74035	3.7704e-14	6.93754e-10
Camk2n1	7	0.487	0.687	-0.571693	-1.77126	1.00981e-19	1.85804e-15
2020-09-04	7	0.849	0.868	-0.573487	-1.77444	1.70442e-19	3.13613e-15
Fxyd1	7	0.899	0.975	-0.575325	-1.77771	3.26264e-22	6.00326e-18
Colq	7	0.02	0.256	-0.579412	-1.78499	5.56614e-20	1.02417e-15
Dusp1	7	0.759	0.864	-0.583278	-1.7919	1.00649e-09	1.85194e-05
Atf3	7	0.256	0.372	-0.587241	-1.79902	1.36385e-07	0.00250948
Itga8	7	0.548	0.692	-0.602096	-1.82594	3.6141e-22	6.64994e-18
Ppp1r2	7	0.824	0.877	-0.605417	-1.83202	2.96789e-25	5.46092e-21
Crispld2	7	0.533	0.761	-0.609416	-1.83936	1.43743e-17	2.64487e-13
Ms4a4d	7	0.503	0.732	-0.612233	-1.84455	8.49747e-20	1.56353e-15
Nebl	7	0.538	0.685	-0.615327	-1.85026	5.29643e-20	9.74543e-16
Trf	7	0.628	0.718	-0.616449	-1.85234	9.6345e-15	1.77275e-10
Slc29a1	7	0.337	0.597	-0.624813	-1.8679	5.23203e-25	9.62693e-21
Cd81	7	0.95	0.99	-0.626185	-1.87046	7.02997e-29	1.29352e-24
Fosb	7	0.462	0.553	-0.626232	-1.87055	1.45791e-08	0.000268256
Igfbp6	7	0.724	0.788	-0.628173	-1.87418	9.09418e-12	1.67333e-07
Thbd	7	0.538	0.717	-0.645823	-1.90756	5.30794e-19	9.76662e-15
Il11ra1	7	0.618	0.833	-0.650996	-1.91745	5.30664e-25	9.76421e-21
Ogn	7	0.809	0.931	-0.651375	-1.91818	3.23751e-20	5.95702e-16
Slc7a10	7	0.035	0.33	-0.653397	-1.92206	3.40014e-26	6.25626e-22
Sh3bp5	7	0.407	0.623	-0.659777	-1.93436	8.15724e-24	1.50093e-19
Tppp3	7	0.221	0.444	-0.670858	-1.95592	1.99691e-12	3.67432e-08
Ltbp4	7	0.799	0.922	-0.673372	-1.96084	2.31924e-32	4.26741e-28
Tmem119	7	0.513	0.73	-0.673542	-1.96117	2.22384e-23	4.09187e-19
Meg3	7	0.05	0.154	-0.69837	-2.01047	1.08354e-07	0.00199371
Gpx3	7	0.94	0.992	-0.704071	-2.02197	5.17925e-17	9.52982e-13
Sepp1	7	0.869	0.951	-0.73161	-2.07842	8.93115e-24	1.64333e-19
Tns1	7	0.734	0.835	-0.742756	-2.10172	6.03807e-27	1.111e-22
Pid1	7	0.553	0.757	-0.764386	-2.14767	2.92081e-29	5.37428e-25
Ppp1r14a	7	0.784	0.854	-0.773333	-2.16698	5.27358e-32	9.70339e-28
AC167245.5	7	0.06	0.378	-0.788228	-2.19949	5.1001e-27	9.38418e-23
Mat2a	7	0.573	0.771	-0.802683	-2.23152	1.9787e-22	3.6408e-18
Npnt	7	0.834	0.854	-0.8115	-2.25128	1.81236e-33	3.33474e-29
Clec3b	7	0.668	0.872	-0.868444	-2.3832	2.33425e-22	4.29502e-18
Aldh2	7	0.799	0.904	-0.869306	-2.38526	5.27164e-36	9.69981e-32
Igfbp3	7	0.151	0.44	-0.871504	-2.3905	1.14797e-19	2.11226e-15
Pi16	7	0.196	0.259	-0.921593	-2.51329	1.88397e-07	0.0034665
Aldh1a1	7	0.809	0.891	-0.941494	-2.56381	1.59355e-34	2.93213e-30
Ces1d	7	0.568	0.737	-0.998094	-2.71311	1.62675e-22	2.99321e-18
Fmo2	7	0.769	0.857	-1.01228	-2.75186	1.05737e-40	1.94557e-36
Tcf21	7	0.613	0.745	-1.03178	-2.80607	3.61579e-24	6.65306e-20
RP23-317F9.2	7	0.151	0.588	-1.03823	-2.82422	1.20781e-40	2.22237e-36
Cxcl13	7	0.397	0.173	-1.04842	-2.85315	4.36243e-14	8.02688e-10
Hsd11b1	7	0.784	0.898	-1.09507	-2.98938	1.93359e-35	3.55781e-31
Plpp3	7	0.754	0.919	-1.1257	-3.08239	2.54579e-44	4.68425e-40
G0s2	7	0.759	0.87	-1.12718	-3.08695	3.41984e-30	6.2925e-26
Selenbp1	7	0.487	0.773	-1.13175	-3.10109	9.30197e-38	1.71156e-33
Cdo1	7	0.804	0.798	-1.16237	-3.19749	6.49961e-39	1.19593e-34
Dpep1	7	0.513	0.851	-1.22247	-3.39556	6.26803e-59	1.15332e-54
Pcolce2	7	0.839	0.934	-1.23412	-3.43535	8.0258e-57	1.47675e-52
Gsn	7	0.94	0.992	-1.25609	-3.51167	8.55238e-56	1.57364e-51
Gstm1	7	0.749	0.91	-1.27742	-3.58736	2.80101e-59	5.15386e-55
Gsta3	7	0.296	0.712	-1.38066	-3.97754	7.41312e-50	1.36401e-45
Scgb1a1	7	0.161	0.621	-1.38249	-3.9848	4.67949e-54	8.61027e-50
Mettl7a1	7	0.568	0.815	-1.46798	-4.34046	3.35941e-52	6.18132e-48
Inmt	7	0.915	0.966	-1.74969	-5.75284	5.35283e-55	9.84921e-51

## Sheet: 8
gene	cluster	pct.1	pct.2	avg_logFC	FoldChange	p_val	p_val_adj
Nnat	8	0.312	0.091	0.842804	2.32287	4.29614e-12	7.90489e-08
Eln	8	0.867	0.897	0.77079	2.16147	7.88992e-20	1.45175e-15
Ltbp2	8	0.711	0.324	0.654018	1.92325	7.24753e-17	1.33354e-12
Tmsb10	8	0.984	0.994	0.514154	1.67222	1.64464e-15	3.02613e-11
Igf1	8	0.758	0.639	0.471375	1.6022	1.57309e-08	0.000289449
Nrep	8	0.625	0.37	0.463544	1.5897	6.37158e-10	1.17237e-05
Hhip	8	0.453	0.224	0.457994	1.5809	1.61119e-07	0.00296459
Mmp2	8	0.852	0.796	0.436712	1.54761	1.83279e-08	0.000337233
Hist1h1c	8	0.758	0.554	0.430975	1.53876	3.02404e-07	0.00556423
Fn1	8	0.891	0.874	0.420167	1.52222	1.40634e-07	0.00258767
Tpm1	8	0.828	0.785	0.331701	1.39334	6.27535e-10	1.15466e-05
Hist1h2bc	8	0.836	0.753	0.331033	1.39241	1.53869e-07	0.00283119
RP24-175N4.1	8	0.508	0.245	0.315685	1.3712	1.97915e-08	0.000364164
Hp	8	0.719	0.469	0.309671	1.36298	3.88735e-07	0.00715273
Gyg	8	0.922	0.854	0.299698	1.34945	4.76198e-07	0.00876204
Lbh	8	0.938	0.894	0.296111	1.34462	2.05041e-09	3.77275e-05
Nrtn	8	0.492	0.233	0.295461	1.34375	2.31945e-08	0.000426779
Hcfc1r1	8	0.867	0.832	0.289965	1.33638	1.05777e-07	0.00194629
Tgfbr2	8	0.812	0.828	0.272903	1.31377	1.20119e-07	0.00221019
Eva1b	8	0.891	0.884	0.256516	1.29242	9.06379e-09	0.000166774
Timp2	8	0.859	0.97	-0.413456	-1.51203	7.33129e-08	0.00134896
Gstm1	8	0.891	0.889	-0.436211	-1.54683	2.53826e-10	4.67039e-06
Rnase4	8	0.781	0.917	-0.477211	-1.61157	3.4399e-11	6.32942e-07
Crispld2	8	0.508	0.752	-0.497844	-1.64517	2.65753e-09	4.88986e-05
Sepp1	8	0.891	0.945	-0.503694	-1.65482	2.41873e-07	0.00445046
Timp1	8	0.781	0.584	-0.521827	-1.6851	1.03948e-07	0.00191265
Igfbp6	8	0.586	0.797	-0.626551	-1.87115	4.16666e-09	7.66665e-05
Scgb1a1	8	0.32	0.583	-0.77976	-2.18095	1.06448e-20	1.95865e-16
Gsn	8	0.961	0.987	-0.851502	-2.34316	2.74902e-09	5.05819e-05
Spp1	8	0.797	0.418	-0.963533	-2.62094	2.85927e-18	5.26105e-14
Dcn	8	0.57	0.693	-1.36847	-3.92935	1.63067e-07	0.00300043

## Sheet: 9
gene	cluster	pct.1	pct.2	avg_logFC	FoldChange	p_val	p_val_adj
Spp1	9	0.982	0.43	3.39532	29.8241	2.466e-62	4.53745e-58
Fst	9	0.945	0.163	1.94566	6.99827	1.86153e-47	3.42522e-43
Timp1	9	1	0.586	1.88528	6.58821	2.99059e-48	5.50269e-44
Serpine2	9	1	0.861	1.61103	5.00799	1.70369e-32	3.13479e-28
S100a4	9	0.891	0.246	1.59892	4.94769	6.84997e-36	1.26039e-31
Tagln	9	0.891	0.394	1.48424	4.41162	4.77645e-23	8.78868e-19
Acta2	9	0.873	0.29	1.32896	3.77712	8.24503e-24	1.51709e-19
Tgfb1	9	0.982	0.292	1.2653	3.54414	1.54931e-51	2.85074e-47
Des	9	0.945	0.351	1.2605	3.52719	7.27685e-26	1.33894e-21
Cthrc1	9	0.709	0.062	1.22078	3.38985	5.731e-35	1.0545e-30
Ccl2	9	0.491	0.125	1.19062	3.28913	4.41985e-10	8.13252e-06
Crlf1	9	0.745	0.051	1.18423	3.26817	4.02484e-41	7.4057e-37
Cotl1	9	0.964	0.209	1.18095	3.25747	1.14343e-43	2.10391e-39
Rnf149	9	0.945	0.256	1.17971	3.25344	1.03181e-46	1.89854e-42
Thbs1	9	0.982	0.608	1.16747	3.21386	6.69881e-25	1.23258e-20
Plvap	9	0.909	0.134	1.13595	3.11414	2.91386e-40	5.3615e-36
Tnc	9	0.945	0.276	1.07759	2.9376	2.61241e-33	4.80684e-29
Lpl	9	0.964	0.509	1.04602	2.84629	1.3471e-19	2.47867e-15
Mt2	9	0.982	0.648	1.04464	2.84237	1.80327e-12	3.31801e-08
Bpgm	9	0.891	0.202	1.03157	2.80546	5.55213e-32	1.02159e-27
Nrep	9	0.945	0.371	1.02944	2.79949	2.61147e-26	4.80511e-22
Slc20a1	9	0.655	0.071	0.999012	2.7156	1.88312e-29	3.46493e-25
Fxyd5	9	1	0.327	0.980668	2.66624	3.98983e-34	7.34129e-30
Capg	9	1	0.365	0.980015	2.6645	6.38995e-36	1.17575e-31
Tnfrsf12a	9	0.964	0.448	0.973937	2.64835	3.80974e-26	7.00992e-22
Slco2a1	9	0.8	0.065	0.969164	2.63574	1.72017e-43	3.16512e-39
Lgals1	9	1	0.98	0.963559	2.62101	6.22859e-31	1.14606e-26
Col1a1	9	1	0.949	0.95021	2.58625	2.88838e-23	5.31462e-19
Tm4sf1	9	0.855	0.229	0.914958	2.49667	6.92274e-23	1.27378e-18
Col15a1	9	0.764	0.177	0.91483	2.49635	5.98655e-23	1.10152e-18
Col8a1	9	0.345	0.024	0.913652	2.49341	1.32046e-16	2.42964e-12
Inhba	9	0.636	0.042	0.910897	2.48655	1.46568e-34	2.69685e-30
Ass1	9	0.709	0.057	0.870589	2.38832	9.93271e-32	1.82762e-27
Col5a1	9	0.982	0.508	0.848576	2.33632	1.25583e-28	2.31072e-24
Runx1	9	0.909	0.187	0.82308	2.2775	6.62801e-36	1.21955e-31
Tpm2	9	0.945	0.467	0.817998	2.26596	9.03117e-18	1.66173e-13
Nudt4	9	0.964	0.349	0.808079	2.24359	1.22832e-26	2.2601e-22
Tpm1	9	1	0.781	0.791448	2.20659	2.24288e-20	4.1269e-16
Errfi1	9	0.855	0.394	0.769203	2.15804	4.77159e-12	8.77972e-08
Ltbp2	9	0.945	0.334	0.753666	2.12478	5.42321e-27	9.9787e-23
Oaf	9	0.855	0.353	0.748376	2.11357	5.86822e-18	1.07975e-13
Hbegf	9	0.564	0.037	0.739692	2.09529	3.81781e-27	7.02477e-23
Gapdh	9	0.982	0.863	0.735362	2.08624	5.33521e-17	9.81678e-13
Postn	9	0.545	0.065	0.727405	2.0697	1.6594e-20	3.0533e-16
Axl	9	0.945	0.35	0.726284	2.06738	6.03439e-25	1.11033e-20
Col1a2	9	1	0.959	0.715599	2.04541	7.88638e-18	1.45109e-13
Smco4	9	0.927	0.353	0.70591	2.02569	3.10943e-22	5.72135e-18
Cald1	9	1	0.853	0.703257	2.02032	1.11716e-20	2.05557e-16
Pmepa1	9	1	0.793	0.699068	2.01188	2.06504e-17	3.79968e-13
Sh3bgrl3	9	0.982	0.732	0.69224	1.99819	1.06353e-20	1.95689e-16
Serpine1	9	0.818	0.225	0.689872	1.99346	1.77113e-19	3.25888e-15
Pfn1	9	1	0.943	0.687421	1.98858	1.34135e-21	2.46809e-17
Col5a2	9	1	0.666	0.681221	1.97629	5.84154e-22	1.07484e-17
Lrrc59	9	0.964	0.413	0.680928	1.97571	1.13397e-20	2.0865e-16
Rgs16	9	0.509	0.034	0.679895	1.97367	8.77799e-25	1.61515e-20
Ier3	9	0.855	0.405	0.673525	1.96114	3.39694e-12	6.25036e-08
Dkk2	9	0.509	0.024	0.670557	1.95533	1.58798e-27	2.92188e-23
Wisp1	9	0.8	0.208	0.654261	1.92372	1.01257e-21	1.86313e-17
Fn1	9	1	0.871	0.654079	1.92337	1.16575e-17	2.14498e-13
Arpc1b	9	1	0.865	0.651318	1.91807	8.81062e-17	1.62115e-12
Fzd1	9	0.909	0.522	0.647541	1.91084	6.08256e-13	1.11919e-08
Meox1	9	0.6	0.032	0.647286	1.91035	1.23079e-32	2.26465e-28
Lgals7	9	0.4	0.017	0.645331	1.90662	2.87895e-21	5.29727e-17
Thbs4	9	0.236	0.009	0.644372	1.90479	4.18289e-13	7.69652e-09
Fscn1	9	0.836	0.167	0.642762	1.90173	5.94617e-27	1.09409e-22
Ppp1r14b	9	0.909	0.504	0.639383	1.89531	2.52396e-13	4.64409e-09
Cd44	9	0.945	0.429	0.636657	1.89015	2.30666e-19	4.24426e-15
Col5a3	9	0.691	0.128	0.636263	1.88941	1.69921e-22	3.12655e-18
Uck2	9	0.8	0.101	0.630655	1.87884	3.7892e-34	6.97212e-30
Tnnt2	9	0.636	0.024	0.629484	1.87664	3.55729e-37	6.54541e-33
Pdgfa	9	0.727	0.256	0.629086	1.8759	2.582e-12	4.75089e-08
Arpc2	9	1	0.803	0.627039	1.87206	1.40092e-18	2.57769e-14
S100a6	9	1	0.958	0.626368	1.8708	1.39885e-16	2.57389e-12
Grem1	9	0.327	0.016	0.622671	1.8639	2.34075e-17	4.30698e-13
Bhlhe40	9	0.873	0.289	0.619583	1.85815	5.46377e-19	1.00533e-14
Pxdn	9	0.818	0.186	0.619482	1.85796	4.31813e-28	7.94536e-24
Tnfrsf11b	9	0.455	0.009	0.614463	1.84866	1.15928e-29	2.13308e-25
Rplp0	9	1	0.988	0.611325	1.84287	1.22802e-17	2.25955e-13
Mgll	9	0.673	0.202	0.607985	1.83673	1.73972e-12	3.20109e-08
Actg1	9	1	0.974	0.598868	1.82006	1.44043e-10	2.6504e-06
Ccdc80	9	0.909	0.418	0.596206	1.81522	4.19296e-18	7.71505e-14
Cd248	9	0.818	0.173	0.584866	1.79475	2.82955e-26	5.20636e-22
Myh9	9	0.927	0.299	0.584687	1.79443	2.24366e-23	4.12833e-19
Col4a1	9	0.964	0.695	0.582371	1.79028	3.93325e-16	7.23718e-12
Sec61b	9	1	0.906	0.582275	1.79011	5.77771e-16	1.0631e-11
Cfl1	9	1	0.929	0.582275	1.79011	5.32377e-16	9.79573e-12
Cd74	9	0.727	0.204	0.581673	1.78903	2.37712e-18	4.3739e-14
Ccnd1	9	0.618	0.1	0.579054	1.78435	7.81467e-21	1.4379e-16
RP23-101F14.3	9	0.255	0.02	0.578071	1.7826	3.59846e-10	6.62116e-06
Ckap4	9	0.927	0.59	0.5779	1.78229	2.71903e-12	5.00302e-08
2020-09-09	9	0.8	0.138	0.576422	1.77966	9.1675e-29	1.68682e-24
P4ha3	9	0.818	0.118	0.574879	1.77691	1.2446e-34	2.29006e-30
Rbm3	9	1	0.728	0.571419	1.77078	5.4618e-15	1.00497e-10
Marcksl1	9	0.891	0.222	0.5698	1.76791	6.71661e-27	1.23586e-22
Rps2	9	1	0.988	0.56653	1.76214	3.22872e-17	5.94085e-13
Kctd11	9	0.909	0.278	0.565917	1.76106	4.86438e-22	8.95047e-18
Tpm4	9	1	0.837	0.563165	1.75622	1.97351e-12	3.63126e-08
Dusp5	9	0.545	0.033	0.559413	1.74965	9.87551e-27	1.81709e-22
Cstb	9	1	0.821	0.559363	1.74956	3.42263e-11	6.29764e-07
Nme1	9	0.982	0.672	0.553948	1.74011	1.60183e-14	2.94737e-10
Pabpc1	9	0.964	0.791	0.551208	1.73535	3.05809e-11	5.62689e-07
Sparc	9	1	0.988	0.548966	1.73146	2.13324e-12	3.92515e-08
Rnf19b	9	0.655	0.146	0.547892	1.7296	1.12401e-16	2.06818e-12
Cd9	9	0.691	0.177	0.54615	1.72659	1.24919e-16	2.29852e-12
Clic1	9	0.982	0.735	0.543656	1.72229	1.76977e-11	3.25637e-07
Gpx1	9	0.982	0.91	0.543197	1.7215	6.47375e-10	1.19117e-05
Piezo2	9	0.691	0.094	0.54296	1.72109	2.30515e-28	4.24148e-24
Msn	9	0.945	0.636	0.542219	1.71982	5.37401e-13	9.88818e-09
Basp1	9	0.545	0.099	0.541795	1.71909	5.06702e-17	9.32331e-13
Cxcl10	9	0.418	0.077	0.540808	1.71739	1.80192e-11	3.31554e-07
Rhoc	9	1	0.773	0.540294	1.71651	1.14794e-14	2.1122e-10
Prrx2	9	0.8	0.281	0.538743	1.71385	3.516e-16	6.46944e-12
Dclk1	9	0.764	0.276	0.535327	1.70801	9.42748e-15	1.73466e-10
Pdlim1	9	0.673	0.108	0.527428	1.69457	9.81461e-23	1.80589e-18
RP23-251I6.1	9	0.618	0.047	0.52541	1.69115	1.16484e-27	2.14331e-23
Rps27l	9	1	0.92	0.523892	1.68859	2.00323e-13	3.68594e-09
Pdlim4	9	0.618	0.082	0.52384	1.6885	1.59981e-22	2.94364e-18
Pls3	9	0.909	0.415	0.521015	1.68374	6.17836e-15	1.13682e-10
Slc25a5	9	0.982	0.744	0.520497	1.68286	1.13129e-10	2.08157e-06
Smim3	9	0.909	0.273	0.519963	1.68197	7.3187e-23	1.34664e-18
Rpl41	9	1	0.998	0.515646	1.67472	1.99571e-19	3.6721e-15
Limd2	9	0.891	0.219	0.509373	1.66425	2.54525e-26	4.68326e-22
Gjb3	9	0.473	0.024	0.504963	1.65692	4.229e-24	7.78136e-20
Prkg2	9	0.8	0.38	0.504719	1.65652	7.42389e-09	0.0001366
Ran	9	0.982	0.738	0.504461	1.65609	5.04406e-10	9.28108e-06
Ecscr	9	0.782	0.194	0.504081	1.65546	5.79509e-23	1.0663e-18
Ybx3	9	1	0.624	0.503591	1.65465	3.12213e-14	5.74471e-10
Col6a3	9	0.964	0.816	0.501815	1.65172	5.56607e-09	0.000102416
Actn1	9	0.982	0.525	0.500991	1.65036	6.81386e-16	1.25375e-11
Sdc1	9	0.764	0.109	0.500573	1.64967	1.07766e-29	1.9829e-25
Lsp1	9	0.927	0.385	0.500288	1.6492	6.67455e-17	1.22812e-12
H2afz	9	1	0.819	0.49983	1.64844	1.29254e-08	0.000237828
Cnn3	9	0.982	0.685	0.495534	1.64138	5.46273e-12	1.00514e-07
Plaur	9	0.527	0.076	0.495016	1.64052	1.44144e-17	2.65225e-13
Csrp2	9	0.745	0.372	0.492626	1.63661	1.52028e-08	0.000279732
Col12a1	9	0.691	0.167	0.492244	1.63598	3.96226e-18	7.29055e-14
Tmem167	9	0.982	0.668	0.491118	1.63414	5.6099e-15	1.03222e-10
Il34	9	0.564	0.096	0.490001	1.63232	1.64119e-18	3.01979e-14
Eif5a	9	1	0.934	0.485449	1.6249	3.31008e-10	6.09055e-06
Ucp2	9	0.636	0.076	0.481975	1.61927	9.2408e-24	1.70031e-19
Actr3	9	0.945	0.496	0.481197	1.61801	6.13467e-14	1.12878e-09
Uqcrq	9	1	0.821	0.479191	1.61477	2.66955e-13	4.91197e-09
Sh3glb1	9	0.982	0.813	0.478867	1.61424	1.06578e-11	1.96103e-07
Eif6	9	0.964	0.524	0.478011	1.61286	6.49041e-13	1.19424e-08
Itgb5	9	0.982	0.711	0.475932	1.60951	8.64241e-10	1.5902e-05
Fam3c	9	0.927	0.39	0.473479	1.60557	2.89143e-16	5.32023e-12
Ranbp1	9	0.982	0.648	0.472336	1.60374	3.13034e-11	5.75983e-07
Ppic	9	1	0.809	0.471554	1.60248	3.82169e-12	7.03192e-08
Eef1b2	9	1	0.884	0.471362	1.60217	1.2744e-09	2.34489e-05
Itga5	9	0.618	0.085	0.471038	1.60166	1.98303e-22	3.64877e-18
Ak1	9	0.945	0.428	0.470119	1.60018	4.6079e-16	8.47853e-12
Myl6	9	1	0.972	0.469081	1.59853	2.78248e-12	5.11976e-08
Cxcl16	9	0.873	0.447	0.468886	1.59821	5.26661e-11	9.69055e-07
Atp5g1	9	0.982	0.835	0.468605	1.59776	1.15471e-11	2.12467e-07
Bmp1	9	0.818	0.312	0.465051	1.5921	1.46525e-17	2.69606e-13
Akr1b8	9	0.818	0.255	0.463489	1.58961	4.96537e-18	9.13628e-14
Lmna	9	0.982	0.742	0.462331	1.58777	8.49612e-09	0.000156329
Actg2	9	0.255	0.017	0.462209	1.58758	2.13479e-11	3.92801e-07
Tomm20	9	0.982	0.709	0.462115	1.58743	4.59601e-10	8.45665e-06
Fstl1	9	0.964	0.786	0.461138	1.58588	8.06416e-12	1.4838e-07
Atox1	9	1	0.815	0.458723	1.58205	1.86543e-13	3.43239e-09
Anxa2	9	1	0.856	0.457356	1.57989	3.3543e-07	0.00617191
Nhp2	9	0.891	0.406	0.456999	1.57933	9.56957e-14	1.7608e-09
Col4a2	9	1	0.6	0.451157	1.57013	2.36807e-17	4.35724e-13
Prss23	9	0.636	0.168	0.449617	1.56771	6.73813e-16	1.23982e-11
Srm	9	0.818	0.352	0.446188	1.56234	8.41226e-12	1.54786e-07
Tspan6	9	0.691	0.19	0.445485	1.56125	1.50787e-15	2.77448e-11
Megf11	9	0.636	0.039	0.443597	1.5583	7.51747e-34	1.38321e-29
Elk3	9	0.818	0.174	0.443351	1.55792	1.1777e-25	2.16696e-21
Txn1	9	1	0.899	0.440682	1.55377	3.97136e-10	7.3073e-06
Rheb	9	0.982	0.789	0.436902	1.5479	8.63287e-10	1.58845e-05
Npr3	9	0.636	0.121	0.435409	1.54559	1.30613e-19	2.40328e-15
Cks1b	9	0.727	0.256	0.434813	1.54467	8.15198e-13	1.49996e-08
Chn1	9	0.709	0.158	0.432467	1.54105	1.58925e-18	2.92422e-14
RP23-387F9.3	9	0.691	0.318	0.432399	1.54095	1.00818e-07	0.00185505
Fbln2	9	0.709	0.223	0.43218	1.54061	2.9885e-16	5.49884e-12
Actn4	9	0.818	0.247	0.431858	1.54012	2.86025e-19	5.26286e-15
Serf1	9	0.891	0.369	0.428626	1.53515	1.53525e-15	2.82486e-11
Fkbp11	9	0.764	0.21	0.427844	1.53395	2.74053e-19	5.04257e-15
Odc1	9	0.855	0.4	0.427262	1.53305	1.46048e-11	2.68729e-07
Fbn1	9	1	0.709	0.42484	1.52935	9.3979e-16	1.72921e-11
B4galnt1	9	0.582	0.053	0.423991	1.52805	1.46694e-25	2.69917e-21
Kdelr3	9	0.945	0.498	0.423624	1.52749	2.32609e-13	4.28001e-09
Ctsc	9	0.855	0.307	0.422385	1.5256	5.02894e-19	9.25326e-15
Rpl12	9	1	0.97	0.421299	1.52394	1.37007e-09	2.52093e-05
Srpx2	9	0.618	0.251	0.420923	1.52337	1.59253e-08	0.000293026
Uqcc2	9	1	0.713	0.420389	1.52255	9.82494e-12	1.80779e-07
Scn1b	9	0.927	0.367	0.419395	1.52104	2.13316e-19	3.92502e-15
Plk2	9	0.745	0.216	0.418987	1.52042	5.07418e-16	9.33649e-12
Foxp1	9	0.909	0.435	0.414993	1.51436	1.45546e-13	2.67805e-09
Ext1	9	0.927	0.471	0.414949	1.51429	2.21781e-14	4.08076e-10
Id2	9	0.673	0.272	0.414391	1.51345	1.39335e-10	2.56377e-06
Hsp90ab1	9	0.982	0.934	0.413765	1.5125	3.00816e-08	0.000553501
Plec	9	0.927	0.462	0.413543	1.51217	7.4968e-14	1.37941e-09
Ccnd2	9	0.818	0.411	0.410469	1.50752	3.01072e-10	5.53972e-06
Ptma	9	1	0.99	0.408537	1.50461	4.25674e-08	0.000783241
Loxl2	9	0.618	0.235	0.408134	1.50401	1.27224e-09	2.34092e-05
Pdgfrb	9	0.855	0.334	0.407774	1.50347	6.61642e-18	1.21742e-13
Uchl1	9	0.418	0.009	0.405465	1.5	1.92439e-25	3.54088e-21
S100a11	9	1	0.962	0.404762	1.49895	4.37319e-08	0.000804666
Anxa1	9	1	0.784	0.402255	1.49519	3.82487e-08	0.000703776
Tma7	9	1	0.777	0.402007	1.49482	2.63341e-11	4.84548e-07
Serbp1	9	1	0.781	0.40145	1.49399	5.80675e-09	0.000106844
Mrpl52	9	0.982	0.811	0.400093	1.49196	1.23484e-09	2.2721e-05
S100b	9	0.309	0.035	0.399531	1.49113	9.74613e-11	1.79329e-06
Serp1	9	0.945	0.651	0.399118	1.49051	6.02365e-08	0.00110835
Cdk6	9	0.782	0.198	0.397349	1.48788	5.45438e-21	1.00361e-16
Cxxc5	9	0.764	0.185	0.395968	1.48582	7.92653e-21	1.45848e-16
Cspg4	9	0.491	0.012	0.395673	1.48538	5.5704e-33	1.02495e-28
Vmp1	9	0.945	0.533	0.3929	1.48127	5.75851e-13	1.05957e-08
Tuba1c	9	0.636	0.099	0.391072	1.47857	9.53556e-21	1.75454e-16
Mtpn	9	0.909	0.457	0.390729	1.47806	1.88293e-12	3.46459e-08
Tubb5	9	0.982	0.796	0.390337	1.47748	4.9569e-07	0.0091207
Kdelr2	9	0.982	0.711	0.389241	1.47586	6.1645e-09	0.000113427
Iqgap1	9	0.945	0.438	0.389008	1.47552	1.69611e-16	3.12085e-12
Skil	9	0.836	0.281	0.387693	1.47358	2.00767e-17	3.69411e-13
Hnrnpab	9	0.964	0.607	0.387017	1.47258	6.88432e-10	1.26672e-05
Gnb2l1	9	1	0.947	0.383357	1.4672	8.84355e-08	0.00162721
Tpbg	9	0.436	0.026	0.383038	1.46673	1.65255e-21	3.04069e-17
Ninj1	9	0.891	0.312	0.380782	1.46343	9.26979e-20	1.70564e-15
Rps18	9	1	0.991	0.378257	1.45974	2.54754e-09	4.68747e-05
Mical2	9	0.582	0.039	0.37626	1.45683	1.05013e-28	1.93224e-24
Lrrfip1	9	0.782	0.151	0.375785	1.45613	9.96036e-26	1.83271e-21
Psma7	9	0.982	0.777	0.375219	1.45531	1.4674e-07	0.00270002
Tes	9	0.509	0.025	0.374587	1.45439	1.39421e-26	2.56535e-22
Eif4e2	9	0.873	0.368	0.373289	1.4525	1.78229e-14	3.27942e-10
Prelid1	9	0.982	0.721	0.372791	1.45178	9.26464e-09	0.000170469
Cyp26b1	9	0.218	0.016	0.372148	1.45085	5.47706e-10	1.00778e-05
Polr1d	9	0.982	0.703	0.37199	1.45062	5.12367e-09	9.42755e-05
Eloc	9	1	0.585	0.370871	1.449	8.70462e-14	1.60165e-09
Eef1g	9	1	0.945	0.369308	1.44673	4.38954e-07	0.00807675
Eif4a1	9	1	0.78	0.369078	1.4464	2.84135e-08	0.000522808
Fam104a	9	0.927	0.469	0.367385	1.44395	6.79442e-13	1.25017e-08
Rpl15	9	1	0.98	0.367104	1.44355	2.27532e-09	4.18659e-05
C1qtnf6	9	0.982	0.39	0.366461	1.44262	1.67463e-24	3.08131e-20
Gpx7	9	0.927	0.458	0.36568	1.44149	5.17805e-14	9.52762e-10
Ube2m	9	0.927	0.49	0.365369	1.44104	1.25865e-11	2.31591e-07
Sphk1	9	0.782	0.191	0.365317	1.44097	1.32032e-21	2.4294e-17
Phldb2	9	0.891	0.399	0.364462	1.43974	1.47401e-15	2.71217e-11
Gpc1	9	0.618	0.188	0.364319	1.43953	1.18973e-11	2.1891e-07
Nes	9	0.545	0.027	0.363687	1.43862	8.82453e-29	1.62371e-24
Srp9	9	1	0.774	0.36275	1.43728	1.67035e-09	3.07344e-05
Ap2m1	9	1	0.705	0.362596	1.43706	1.4719e-09	2.70829e-05
Ssr3	9	1	0.688	0.362472	1.43688	5.25468e-11	9.6686e-07
Plp2	9	0.891	0.541	0.362129	1.43638	2.01419e-08	0.000370611
Ssr4	9	0.982	0.842	0.3611	1.43491	4.3429e-08	0.000799094
Serpinh1	9	1	0.969	0.359414	1.43249	1.58325e-07	0.00291319
Pdap1	9	0.964	0.598	0.357483	1.42973	6.49403e-10	1.1949e-05
Ybx1	9	0.982	0.946	0.354613	1.42563	9.68883e-08	0.00178274
RP23-338E5.2	9	0.982	0.699	0.353118	1.4235	7.85758e-09	0.00014458
Rpsa	9	1	0.98	0.352782	1.42302	4.80696e-07	0.00884481
Bax	9	0.982	0.611	0.352588	1.42275	3.33465e-11	6.13576e-07
H2-Aa	9	0.527	0.21	0.352077	1.42202	8.36186e-11	1.53858e-06
Ppp1r18	9	0.818	0.234	0.350416	1.41966	4.52369e-20	8.32359e-16
Ufm1	9	0.909	0.43	0.349827	1.41882	2.03178e-13	3.73847e-09
Ank	9	0.455	0.065	0.349807	1.41879	8.97648e-15	1.65167e-10
Hdgf	9	0.982	0.674	0.348196	1.41651	4.25492e-09	7.82905e-05
Taf10	9	0.982	0.658	0.347365	1.41533	7.13324e-10	1.31252e-05
Anp32b	9	0.945	0.664	0.347054	1.41489	3.87269e-07	0.00712575
Eif4g2	9	0.964	0.715	0.346684	1.41437	4.41156e-08	0.000811727
Atp1a1	9	0.782	0.233	0.346564	1.4142	7.64967e-19	1.40754e-14
Rpl29	9	1	0.98	0.345701	1.41298	4.34112e-08	0.000798766
Set	9	0.964	0.632	0.345228	1.41231	9.2697e-09	0.000170562
P4hb	9	0.964	0.761	0.344675	1.41153	9.36484e-09	0.000172313
Map2k3	9	0.782	0.279	0.342572	1.40857	7.26833e-15	1.33737e-10
Thbs2	9	0.345	0.076	0.342475	1.40843	2.7526e-09	5.06478e-05
Pfdn1	9	0.927	0.583	0.342466	1.40842	8.72548e-09	0.000160549
Ppa1	9	0.764	0.262	0.341934	1.40767	9.06921e-14	1.66873e-09
Hnrnpa0	9	0.964	0.556	0.341303	1.40678	1.48901e-11	2.73978e-07
Pycard	9	0.764	0.243	0.340513	1.40567	3.80035e-17	6.99265e-13
Gars	9	0.782	0.264	0.339623	1.40442	3.34405e-15	6.15306e-11
Cdkn2b	9	0.364	0.035	0.334463	1.39719	7.66986e-14	1.41125e-09
Itgb1	9	1	0.759	0.333177	1.39539	1.12e-09	2.0608e-05
Adcy7	9	0.745	0.272	0.329839	1.39074	2.37197e-15	4.36442e-11
Adam19	9	0.691	0.17	0.328464	1.38883	6.55658e-20	1.20641e-15
Ldha	9	1	0.794	0.326951	1.38673	4.70152e-07	0.0086508
Rwdd1	9	0.945	0.562	0.326648	1.38631	7.39354e-10	1.36041e-05
Wdr1	9	0.945	0.403	0.325409	1.3846	1.42416e-18	2.62046e-14
RP24-482A24.5	9	0.982	0.612	0.325386	1.38456	1.16916e-10	2.15126e-06
Mtdh	9	0.964	0.682	0.324889	1.38388	5.09631e-08	0.000937721
Rcan1	9	0.764	0.32	0.323866	1.38246	3.11299e-12	5.7279e-08
S100a16	9	1	0.763	0.323578	1.38206	2.73947e-08	0.000504062
Slc7a2	9	0.655	0.136	0.322917	1.38115	9.77684e-21	1.79894e-16
Nr4a2	9	0.509	0.129	0.322633	1.38076	2.77379e-11	5.10378e-07
Txnl4a	9	0.764	0.287	0.321708	1.37948	1.50353e-13	2.76649e-09
Trib2	9	0.6	0.117	0.321	1.37851	2.8488e-19	5.2418e-15
Cmpk1	9	0.945	0.475	0.320093	1.37726	2.34376e-14	4.31253e-10
Mdh2	9	1	0.643	0.319091	1.37588	8.43596e-11	1.55222e-06
Fkbp10	9	0.891	0.412	0.317685	1.37394	2.63888e-14	4.85554e-10
Tmem258	9	0.982	0.818	0.317387	1.37353	5.20067e-07	0.00956923
Tubb2a	9	0.891	0.449	0.317105	1.37315	4.15174e-12	7.6392e-08
Mt1	9	1	0.781	0.3171	1.37314	2.60694e-07	0.00479677
Ywhaz	9	0.927	0.59	0.316146	1.37183	1.28842e-08	0.000237068
Ppfibp1	9	0.8	0.324	0.315768	1.37131	1.60196e-13	2.94761e-09
Glrx3	9	0.945	0.565	0.315508	1.37095	1.62598e-09	2.99181e-05
Sulf1	9	0.673	0.22	0.315297	1.37067	3.5922e-14	6.60964e-10
Elob	9	1	0.935	0.314161	1.36911	1.0615e-07	0.00195315
Ak2	9	0.782	0.242	0.312251	1.3665	9.13253e-18	1.68038e-13
Ap2s1	9	1	0.682	0.312118	1.36632	1.2889e-10	2.37157e-06
Fam78b	9	0.436	0.04	0.310707	1.36439	3.63255e-18	6.68389e-14
Gnb1	9	1	0.759	0.310364	1.36392	5.88688e-08	0.00108319
Pold4	9	0.945	0.533	0.310075	1.36353	1.2799e-11	2.35501e-07
Unc5b	9	0.4	0.032	0.3097	1.36302	6.94504e-18	1.27789e-13
RP23-55L3.5	9	1	0.759	0.309182	1.36231	5.53897e-08	0.00101917
Cox5a	9	0.982	0.734	0.309113	1.36222	5.14608e-07	0.00946879
Vamp8	9	0.873	0.442	0.308786	1.36177	1.60188e-11	2.94746e-07
Pitpna	9	0.927	0.486	0.307527	1.36006	3.5197e-12	6.47625e-08
Cdk4	9	0.945	0.63	0.306569	1.35875	9.32894e-08	0.00171653
H2afj	9	0.982	0.725	0.30581	1.35772	4.59357e-08	0.000845217
Rdh10	9	0.455	0.082	0.305009	1.35664	7.60271e-13	1.3989e-08
Kcmf1	9	0.782	0.341	0.304884	1.35647	9.223e-11	1.69703e-06
Vapa	9	0.982	0.628	0.304256	1.35562	4.89562e-10	9.00794e-06
H2-Ab1	9	0.527	0.218	0.302902	1.35378	1.34041e-09	2.46636e-05
Naa50	9	0.818	0.314	0.302831	1.35369	5.80449e-16	1.06803e-11
Mbd3	9	0.945	0.623	0.302374	1.35307	5.14632e-08	0.000946923
Glrx5	9	0.927	0.497	0.302317	1.35299	6.73187e-12	1.23866e-07
Ube2s	9	0.945	0.648	0.301735	1.3522	2.80287e-07	0.00515727
Tmem132a	9	0.509	0.067	0.300947	1.35114	6.81634e-19	1.25421e-14
Enc1	9	0.618	0.14	0.29977	1.34955	3.93711e-18	7.24427e-14
Mapkapk2	9	0.836	0.345	0.299212	1.3488	1.38875e-15	2.5553e-11
Mrpl20	9	0.945	0.572	0.298617	1.34799	6.7798e-10	1.24748e-05
Rbm17	9	0.855	0.363	0.298527	1.34787	4.96383e-14	9.13344e-10
Fmnl3	9	0.582	0.088	0.298391	1.34769	2.20539e-20	4.05791e-16
Tfap2a	9	0.4	0.031	0.298288	1.34755	1.8709e-16	3.44246e-12
Srsf9	9	0.909	0.443	0.297083	1.34593	6.10578e-13	1.12346e-08
Psmb2	9	0.982	0.703	0.296245	1.3448	5.76826e-08	0.00106136
Dcun1d5	9	0.927	0.519	0.296176	1.34471	4.12875e-11	7.5969e-07
Apex1	9	0.636	0.147	0.296087	1.34459	3.83057e-17	7.04825e-13
Eif3b	9	0.873	0.365	0.295144	1.34332	4.83528e-16	8.89691e-12
Speg	9	0.636	0.103	0.294922	1.34302	2.59961e-23	4.78328e-19
Snrpd2	9	0.982	0.748	0.294875	1.34296	2.32806e-07	0.00428364
Wls	9	0.836	0.424	0.29474	1.34278	1.78096e-11	3.27697e-07
Bola2	9	0.909	0.564	0.294652	1.34266	3.76648e-08	0.000693031
Txnl1	9	0.891	0.527	0.29461	1.3426	5.21039e-08	0.000958711
Cks2	9	0.582	0.098	0.294271	1.34215	3.67076e-19	6.75419e-15
Pgk1	9	0.891	0.411	0.293822	1.34154	1.84525e-13	3.39525e-09
Snhg6	9	0.873	0.443	0.292974	1.34041	9.71398e-12	1.78737e-07
Sfn	9	0.236	0.007	0.29258	1.33988	1.15097e-13	2.11779e-09
Psma3	9	1	0.814	0.292319	1.33953	3.65329e-07	0.00672205
Alyref	9	0.982	0.482	0.292136	1.33929	8.06442e-17	1.48385e-12
Srp19	9	0.964	0.496	0.292029	1.33914	6.97926e-15	1.28418e-10
Rftn1	9	0.727	0.165	0.29154	1.33849	8.43833e-23	1.55265e-18
Scand1	9	1	0.63	0.291018	1.33779	4.08794e-12	7.52181e-08
Zfp706	9	1	0.734	0.290988	1.33775	9.86155e-09	0.000181452
Wsb2	9	0.855	0.369	0.290924	1.33766	2.09138e-14	3.84813e-10
Tgfb2	9	0.491	0.156	0.290833	1.33754	5.6598e-09	0.00010414
Slc7a5	9	0.418	0.04	0.289752	1.3361	6.81317e-17	1.25362e-12
Tubb6	9	0.873	0.457	0.288876	1.33493	7.81528e-11	1.43801e-06
Ttc9	9	0.309	0.008	0.288131	1.33393	1.09375e-19	2.01251e-15
Ssr2	9	1	0.746	0.287362	1.33291	3.73413e-09	6.8708e-05
Gm47283	9	0.691	0.348	0.286302	1.33149	3.31381e-07	0.00609741
Gatad1	9	0.909	0.424	0.285983	1.33107	3.19011e-14	5.8698e-10
Ppa2	9	0.745	0.275	0.285975	1.33106	3.59833e-13	6.62092e-09
Inf2	9	0.636	0.136	0.285606	1.33057	2.43661e-18	4.48335e-14
Denr	9	0.873	0.53	0.285367	1.33025	2.04965e-07	0.00377136
Cdk2ap1	9	0.927	0.541	0.285149	1.32996	5.27983e-10	9.71488e-06
Fam129b	9	0.764	0.202	0.284893	1.32962	2.32939e-20	4.28608e-16
Nudcd2	9	0.891	0.368	0.284886	1.32961	5.02667e-17	9.24907e-13
Hras	9	0.909	0.419	0.284808	1.32951	9.3455e-15	1.71957e-10
Ptprn	9	0.364	0.013	0.284791	1.32948	3.48287e-20	6.40848e-16
Svbp	9	0.964	0.528	0.283951	1.32837	5.15156e-14	9.47888e-10
Ap3s1	9	0.945	0.627	0.283801	1.32817	4.05932e-08	0.000746916
Actr1b	9	0.855	0.316	0.283055	1.32718	4.66427e-18	8.58225e-14
Cyb5r3	9	0.982	0.714	0.282816	1.32686	7.75712e-08	0.00142731
Ctdnep1	9	0.891	0.413	0.279918	1.32302	9.06434e-14	1.66784e-09
B4galt5	9	0.691	0.208	0.278923	1.3217	1.87801e-16	3.45555e-12
Lif	9	0.473	0.132	0.278841	1.3216	5.07022e-10	9.32921e-06
Gorasp2	9	0.945	0.528	0.277574	1.31992	4.41804e-12	8.1292e-08
Mlec	9	0.873	0.363	0.276586	1.31862	9.84217e-18	1.81096e-13
Cdc34	9	0.727	0.301	0.276478	1.31848	1.87781e-10	3.45518e-06
Ncam1	9	0.382	0.015	0.276058	1.31792	3.78547e-21	6.96527e-17
Abhd2	9	0.655	0.198	0.275919	1.31774	1.64997e-15	3.03594e-11
Setd8	9	0.655	0.152	0.275694	1.31744	2.81037e-18	5.17108e-14
Adam12	9	0.364	0.023	0.275579	1.31729	3.26855e-17	6.01413e-13
Nfkbie	9	0.418	0.079	0.275201	1.3168	7.17839e-11	1.32082e-06
Cyp51	9	0.582	0.151	0.27519	1.31678	1.07895e-13	1.98527e-09
Gjb5	9	0.418	0.051	0.274165	1.31543	9.37295e-16	1.72462e-11
Arf5	9	1	0.888	0.274077	1.31532	4.14904e-07	0.00763424
Srsf6	9	0.982	0.534	0.273904	1.31509	5.90726e-15	1.08694e-10
Lamtor1	9	0.982	0.589	0.273859	1.31503	5.12262e-12	9.42562e-08
Rgs19	9	0.673	0.144	0.272961	1.31385	8.62208e-21	1.58646e-16
Nudt21	9	0.855	0.386	0.272443	1.31317	4.7307e-14	8.70449e-10
Tmem2	9	0.618	0.058	0.271992	1.31258	1.12686e-28	2.07343e-24
Eno1	9	0.873	0.486	0.271849	1.31239	7.14455e-09	0.00013146
Pgam1	9	0.964	0.604	0.271209	1.31155	1.02669e-09	1.8891e-05
Aqp1	9	0.418	0.099	0.271077	1.31138	7.03419e-10	1.29429e-05
Nrp2	9	0.8	0.44	0.270028	1.31	6.30863e-08	0.00116079
Rcc2	9	0.673	0.144	0.269971	1.30993	3.78033e-20	6.9558e-16
Trappc4	9	0.891	0.466	0.269728	1.30961	4.10328e-11	7.55004e-07
Kctd12	9	0.473	0.086	0.267321	1.30646	7.04786e-14	1.29681e-09
Ube2k	9	0.982	0.483	0.267081	1.30615	2.29327e-18	4.21962e-14
Reep5	9	1	0.764	0.266974	1.30601	7.00436e-08	0.0012888
Prkacb	9	0.655	0.238	0.266752	1.30572	4.51069e-12	8.29968e-08
Git1	9	0.709	0.18	0.266395	1.30525	7.62468e-20	1.40294e-15
Hnrnpa1	9	0.982	0.633	0.265842	1.30453	9.22053e-10	1.69658e-05
Ubtd1	9	0.727	0.227	0.265227	1.30373	2.96101e-17	5.44825e-13
Nans	9	0.836	0.311	0.264224	1.30242	3.85453e-17	7.09234e-13
RP23-285C18.2	9	0.418	0.08	0.264177	1.30236	4.23963e-11	7.80091e-07
Prelid3b	9	0.745	0.293	0.26396	1.30208	1.15174e-12	2.1192e-08
Mrpl57	9	0.836	0.423	0.263765	1.30182	3.866e-10	7.11344e-06
Rab11a	9	0.964	0.483	0.263703	1.30174	8.20009e-16	1.50882e-11
Map2k2	9	0.945	0.622	0.263284	1.3012	4.63496e-08	0.000852833
Enpp1	9	0.327	0.03	0.263232	1.30113	4.1077e-13	7.55817e-09
Tcp1	9	0.909	0.512	0.2629	1.3007	3.53943e-10	6.51256e-06
Creb3l2	9	0.764	0.344	0.262804	1.30057	1.12605e-10	2.07194e-06
Pabpc4	9	0.727	0.175	0.262319	1.29994	1.69095e-21	3.11134e-17
Bhlhe41	9	0.418	0.061	0.261954	1.29947	3.07891e-15	5.66519e-11
Dhx58os	9	0.455	0.059	0.261864	1.29935	1.38106e-17	2.54115e-13
Ace	9	0.691	0.275	0.261243	1.29854	1.04068e-12	1.91485e-08
Hn1	9	0.909	0.418	0.260766	1.29792	2.49747e-16	4.59534e-12
Gja1	9	0.509	0.053	0.260732	1.29788	7.8092e-22	1.43689e-17
Arf6	9	0.764	0.342	0.26068	1.29781	2.799e-10	5.15017e-06
Nfkb2	9	0.636	0.153	0.260658	1.29778	2.85217e-18	5.24799e-14
Furin	9	0.764	0.311	0.260439	1.2975	3.41814e-13	6.28938e-09
Wnt10a	9	0.236	0.007	0.260054	1.297	5.8834e-13	1.08255e-08
Eny2	9	0.982	0.597	0.26003	1.29697	1.49329e-11	2.74766e-07
Fat1	9	0.618	0.206	0.259781	1.29665	1.24124e-13	2.28388e-09
RP24-230J5.2	9	0.436	0.006	0.259714	1.29656	8.90657e-31	1.63881e-26
Naa38	9	0.945	0.541	0.259084	1.29574	2.22508e-11	4.09415e-07
Runx2	9	0.473	0.034	0.258996	1.29563	3.0865e-22	5.67916e-18
Fam20c	9	0.527	0.14	0.258904	1.29551	3.82362e-12	7.03545e-08
Fhl2	9	0.436	0.04	0.258879	1.29548	4.42712e-19	8.1459e-15
Maged1	9	0.891	0.577	0.258587	1.2951	1.04342e-07	0.00191989
Psma4	9	0.945	0.633	0.258492	1.29498	1.17831e-07	0.00216808
Ddit4	9	0.418	0.06	0.257838	1.29413	2.67822e-14	4.92792e-10
Card19	9	0.818	0.305	0.256579	1.2925	6.99893e-17	1.2878e-12
Luzp1	9	0.782	0.291	0.256236	1.29206	2.72612e-15	5.01605e-11
Capza1	9	0.836	0.292	0.255267	1.29081	7.12942e-20	1.31181e-15
Sf3b4	9	0.818	0.312	0.253226	1.28817	1.5175e-16	2.7922e-12
Dbn1	9	0.691	0.223	0.25303	1.28792	4.75201e-14	8.74371e-10
Lox	9	0.982	0.698	0.252892	1.28774	7.51151e-09	0.000138212
Creb3l1	9	0.873	0.465	0.252143	1.28678	1.32974e-11	2.44673e-07
Etf1	9	0.855	0.359	0.251938	1.28652	1.71748e-15	3.16016e-11
Ube2f	9	0.782	0.301	0.251481	1.28593	3.83484e-14	7.0561e-10
Ube2i	9	0.982	0.635	0.251318	1.28572	4.11417e-10	7.57007e-06
Khdrbs3	9	0.873	0.409	0.2511	1.28544	1.45558e-14	2.67827e-10
Rala	9	0.873	0.436	0.250657	1.28487	6.32826e-12	1.1644e-07
Bicc1	9	0.745	0.575	-0.250618	-1.28482	1.01779e-10	1.87274e-06
Ifi27	9	0.927	0.837	-0.250641	-1.28485	3.25176e-07	0.00598323
Ndufa6	9	0.982	0.885	-0.251163	-1.28552	1.04313e-07	0.00191936
Cdc42bpg	9	0.255	0.273	-0.251556	-1.28602	8.85644e-09	0.000162959
Sec62	9	1	0.881	-0.251941	-1.28652	5.19166e-09	9.55266e-05
Rora	9	0.582	0.49	-0.252	-1.2866	6.85919e-09	0.000126209
Myadm	9	0.782	0.686	-0.252727	-1.28753	3.13358e-07	0.00576579
Trim35	9	0.764	0.587	-0.253744	-1.28884	9.52533e-11	1.75266e-06
Gadd45b	9	0.691	0.481	-0.254795	-1.2902	2.13555e-08	0.000392942
mt-Nd5	9	0.855	0.738	-0.254823	-1.29023	5.65238e-08	0.00104004
Vegfb	9	0.309	0.321	-0.2549	-1.29033	1.25769e-07	0.00231415
Grina	9	0.727	0.599	-0.254912	-1.29035	4.50832e-10	8.2953e-06
Lamb2	9	0.473	0.354	-0.257712	-1.29397	5.11473e-10	9.41111e-06
Gnptg	9	0.273	0.29	-0.260046	-1.29699	1.75188e-08	0.000322346
Aaed1	9	0.545	0.405	-0.260384	-1.29743	1.48599e-14	2.73423e-10
Atp6ap1	9	0.782	0.589	-0.260616	-1.29773	5.86964e-13	1.08001e-08
RP23-253N17.1	9	0.564	0.446	-0.262118	-1.29968	6.57436e-09	0.000120968
Thap3	9	0.327	0.312	-0.26243	-1.30009	1.77336e-08	0.000326298
Sgms1	9	0.436	0.367	-0.263024	-1.30086	1.94946e-09	3.58701e-05
Acyp2	9	0.491	0.439	-0.263697	-1.30173	1.46035e-09	2.68704e-05
Mapk3	9	0.855	0.729	-0.265318	-1.30385	3.4327e-10	6.31616e-06
S100a1	9	0.891	0.731	-0.265437	-1.304	1.10181e-10	2.02733e-06
Sgce	9	0.673	0.553	-0.265774	-1.30444	2.19649e-10	4.04154e-06
RP24-114E18.8	9	0.782	0.641	-0.265781	-1.30445	6.28715e-12	1.15684e-07
Fam32a	9	0.818	0.59	-0.266323	-1.30516	2.70758e-16	4.98195e-12
Limd1	9	0.673	0.473	-0.267182	-1.30628	4.35643e-17	8.01583e-13
Smim1	9	0.527	0.475	-0.267677	-1.30692	7.08452e-09	0.000130355
Hexa	9	0.855	0.686	-0.268091	-1.30747	4.21332e-11	7.75251e-07
Rem1	9	0.455	0.363	-0.26865	-1.3082	1.24426e-11	2.28945e-07
Ppp1r15a	9	0.436	0.333	-0.268873	-1.30849	8.76443e-08	0.00161266
Herpud1	9	0.636	0.488	-0.269643	-1.3095	4.03093e-10	7.41692e-06
RP23-68E4.3	9	0.818	0.674	-0.271176	-1.31151	3.96074e-10	7.28776e-06
Dnajc8	9	0.782	0.593	-0.271279	-1.31164	5.43033e-17	9.99181e-13
Gm2a	9	0.691	0.553	-0.2719	-1.31246	5.17113e-12	9.51487e-08
Micu1	9	0.255	0.342	-0.273114	-1.31405	5.15176e-07	0.00947924
Bloc1s1	9	0.709	0.556	-0.273175	-1.31413	1.1137e-14	2.04922e-10
Anxa11	9	0.382	0.348	-0.2739	-1.31508	1.40111e-09	2.57804e-05
Etfa	9	0.873	0.63	-0.274377	-1.31571	6.62479e-16	1.21896e-11
Acadm	9	0.473	0.391	-0.27635	-1.31831	1.21701e-10	2.23929e-06
Slc44a1	9	0.673	0.571	-0.278494	-1.32114	6.19901e-11	1.14062e-06
Myo1b	9	0.745	0.51	-0.279405	-1.32234	2.55995e-18	4.71032e-14
Ginm1	9	0.836	0.585	-0.280914	-1.32434	1.73555e-20	3.19341e-16
Dtna	9	0.291	0.291	-0.28153	-1.32516	5.94336e-09	0.000109358
Park7	9	0.927	0.826	-0.281784	-1.32549	6.86948e-10	1.26398e-05
Lamp1	9	1	0.951	-0.281798	-1.32551	2.64813e-07	0.00487256
Zfyve21	9	0.764	0.527	-0.282239	-1.3261	5.07754e-18	9.34267e-14
Sc5d	9	0.473	0.404	-0.282506	-1.32645	1.27009e-07	0.00233697
Lpar1	9	0.636	0.492	-0.283139	-1.32729	1.92939e-13	3.55008e-09
Hsd17b11	9	0.309	0.35	-0.284102	-1.32857	1.48138e-07	0.00272574
Hebp1	9	0.218	0.301	-0.284374	-1.32893	6.3145e-08	0.00116187
Rad50	9	0.291	0.299	-0.285087	-1.32988	8.73165e-08	0.00160662
Arl4a	9	0.364	0.303	-0.285505	-1.33043	1.84414e-09	3.39322e-05
Runx1t1	9	0.345	0.338	-0.285878	-1.33093	5.26194e-09	9.68198e-05
Echdc2	9	0.382	0.382	-0.287709	-1.33337	1.86733e-08	0.000343588
Fads1	9	0.709	0.55	-0.289497	-1.33576	2.35533e-13	4.33381e-09
Pbxip1	9	0.673	0.534	-0.290913	-1.33765	5.47011e-14	1.0065e-09
Lipa	9	0.636	0.492	-0.290954	-1.3377	1.71046e-13	3.14725e-09
Peak1	9	0.709	0.515	-0.292671	-1.34	4.28078e-15	7.87664e-11
Atraid	9	0.891	0.762	-0.294759	-1.3428	1.52294e-10	2.80222e-06
Ctdspl	9	0.545	0.49	-0.296369	-1.34497	8.31127e-10	1.52927e-05
Rnf130	9	0.655	0.526	-0.296553	-1.34521	4.14438e-13	7.62566e-09
Man2a1	9	0.655	0.484	-0.299058	-1.34859	1.64964e-11	3.03534e-07
Prkca	9	0.527	0.434	-0.299604	-1.34932	1.28511e-11	2.3646e-07
Nol3	9	0.473	0.461	-0.303971	-1.35523	1.2935e-09	2.38004e-05
Sod1	9	0.782	0.627	-0.305746	-1.35764	1.53953e-14	2.83274e-10
Tmem38b	9	0.727	0.568	-0.306583	-1.35877	1.82335e-12	3.35497e-08
Agpat4	9	0.709	0.551	-0.308372	-1.36121	2.35474e-13	4.33273e-09
Nucb1	9	0.945	0.717	-0.310339	-1.36389	3.42717e-17	6.30599e-13
Sqrdl	9	0.291	0.351	-0.310654	-1.36432	4.66275e-08	0.000857946
Dhrs7	9	0.491	0.408	-0.310962	-1.36474	1.83773e-13	3.38143e-09
Arrb1	9	0.291	0.346	-0.313326	-1.36797	1.95754e-08	0.000360187
Lbh	9	0.982	0.895	-0.314278	-1.36927	1.98928e-09	3.66027e-05
Ddt	9	0.6	0.531	-0.314889	-1.37011	1.83317e-09	3.37303e-05
Plscr4	9	0.4	0.394	-0.31505	-1.37033	4.82305e-08	0.000887441
Cryab	9	0.964	0.895	-0.315737	-1.37127	4.20137e-09	7.73052e-05
Clic4	9	0.927	0.811	-0.316456	-1.37226	4.63715e-11	8.53236e-07
Nnmt	9	0.691	0.585	-0.317952	-1.37431	9.38688e-11	1.72719e-06
Boc	9	0.345	0.351	-0.319806	-1.37686	5.48106e-09	0.000100851
Acvrl1	9	0.509	0.431	-0.320289	-1.37753	4.82902e-13	8.88539e-09
Sat1	9	0.891	0.73	-0.32055	-1.37788	7.22134e-14	1.32873e-09
Gaa	9	0.455	0.465	-0.321258	-1.37886	8.10397e-09	0.000149113
Mcee	9	0.545	0.461	-0.321393	-1.37905	4.5277e-13	8.33097e-09
Zfp36l1	9	0.964	0.866	-0.321531	-1.37924	3.0554e-11	5.62194e-07
Lrpap1	9	0.909	0.653	-0.322635	-1.38076	9.96825e-20	1.83416e-15
Hmcn1	9	0.673	0.477	-0.323735	-1.38228	4.29487e-13	7.90256e-09
Ncald	9	0.455	0.489	-0.324909	-1.3839	3.74038e-07	0.0068823
C1qtnf7	9	0.636	0.652	-0.324923	-1.38392	3.61201e-07	0.00664609
Antxr2	9	0.473	0.447	-0.329198	-1.38985	5.07018e-10	9.32913e-06
Ugp2	9	0.582	0.507	-0.333746	-1.39619	5.36369e-11	9.86919e-07
Fgfr4	9	0	0.22	-0.334458	-1.39718	2.79045e-07	0.00513443
Nr1h3	9	0.527	0.536	-0.335092	-1.39807	5.69033e-10	1.04702e-05
Mpv17	9	0.691	0.58	-0.335374	-1.39846	2.62514e-15	4.83027e-11
Sort1	9	0.618	0.482	-0.336009	-1.39935	1.11334e-17	2.04854e-13
Sdc4	9	0.855	0.708	-0.337036	-1.40079	3.01552e-09	5.54855e-05
Laptm4a	9	1	0.954	-0.338113	-1.4023	3.99551e-08	0.000735174
Ftl1	9	1	0.998	-0.33847	-1.4028	1.92284e-12	3.53803e-08
Adamts2	9	0.8	0.64	-0.338876	-1.40337	1.92771e-09	3.54699e-05
Dact3	9	0.418	0.45	-0.33892	-1.40343	3.41236e-10	6.27875e-06
Gltscr2	9	0.873	0.747	-0.339356	-1.40404	9.10466e-12	1.67526e-07
Lpgat1	9	0.818	0.568	-0.340453	-1.40558	2.54724e-23	4.68692e-19
Lcn2	9	0.345	0.148	-0.343176	-1.40942	6.12133e-08	0.00112633
Slc1a5	9	0.6	0.49	-0.343799	-1.4103	1.21018e-11	2.22672e-07
Prdm6	9	0.418	0.411	-0.344082	-1.41069	3.13095e-11	5.76094e-07
Creg1	9	0.509	0.463	-0.345675	-1.41294	1.17704e-12	2.16575e-08
Cd82	9	0.909	0.733	-0.3462	-1.41369	2.49123e-14	4.58387e-10
Ctso	9	0.527	0.466	-0.346232	-1.41373	2.6042e-12	4.79173e-08
Kdelc2	9	0.345	0.423	-0.346373	-1.41393	1.54615e-07	0.00284491
Fxyd6	9	0.491	0.358	-0.346792	-1.41452	2.26162e-07	0.00416138
Son	9	0.964	0.829	-0.347014	-1.41484	7.34449e-11	1.35139e-06
Ddrgk1	9	0.8	0.65	-0.347543	-1.41558	1.66316e-15	3.06021e-11
Pink1	9	0.618	0.575	-0.353397	-1.4239	1.25335e-10	2.30616e-06
Cped1	9	0.491	0.491	-0.35573	-1.42722	3.81703e-09	7.02333e-05
Nr1d1	9	0.255	0.301	-0.35583	-1.42737	2.36694e-09	4.35516e-05
Nap1l1	9	0.964	0.825	-0.357653	-1.42997	1.9111e-12	3.51642e-08
Gstp1	9	0.855	0.719	-0.359662	-1.43284	6.12813e-13	1.12758e-08
Ankrd13a	9	0.527	0.497	-0.360324	-1.43379	4.58442e-10	8.43532e-06
Phactr1	9	0.291	0.356	-0.361763	-1.43586	5.35788e-08	0.00098585
Cpxm1	9	0.691	0.505	-0.364162	-1.43931	1.51799e-12	2.7931e-08
Rtn2	9	0.309	0.413	-0.36531	-1.44096	2.67932e-08	0.000492995
Arrdc3	9	0.455	0.459	-0.365405	-1.4411	1.02173e-07	0.00187998
Adamts8	9	0.382	0.384	-0.365615	-1.4414	3.07235e-08	0.000565312
Zyx	9	0.964	0.86	-0.367164	-1.44364	8.93145e-10	1.64339e-05
Spry1	9	0.691	0.652	-0.367479	-1.44409	3.45734e-08	0.00063615
Dkk3	9	0.727	0.622	-0.368088	-1.44497	7.62766e-13	1.40349e-08
Cirbp	9	0.509	0.509	-0.368368	-1.44537	5.60728e-09	0.000103174
Csad	9	0.636	0.49	-0.369822	-1.44748	1.58887e-15	2.92353e-11
Ahnak	9	0.927	0.823	-0.370729	-1.44879	1.8489e-09	3.40198e-05
Stbd1	9	0.436	0.376	-0.372861	-1.45188	2.57446e-11	4.73701e-07
Klf15	9	0.036	0.263	-0.374312	-1.45399	3.78802e-07	0.00696995
Tshz2	9	0.564	0.489	-0.374564	-1.45436	3.62663e-09	6.673e-05
Cacna1d	9	0.218	0.363	-0.376895	-1.45775	5.51853e-09	0.000101541
Dhrs3	9	0.309	0.387	-0.378563	-1.46018	4.99146e-08	0.000918428
Tmem109	9	0.836	0.663	-0.38017	-1.46253	6.77106e-13	1.24588e-08
Plin2	9	0.582	0.519	-0.380915	-1.46362	1.46753e-09	2.70026e-05
Cyba	9	0.982	0.864	-0.381578	-1.46459	3.97916e-12	7.32166e-08
Itm2c	9	0.964	0.877	-0.382325	-1.46569	2.9694e-11	5.4637e-07
Mfap5	9	1	0.904	-0.382787	-1.46637	9.17081e-08	0.00168743
RP23-71J17.1	9	0.582	0.61	-0.383039	-1.46674	1.47136e-08	0.00027073
Tgm2	9	0.8	0.739	-0.38365	-1.46763	4.21476e-10	7.75516e-06
Klhdc8b	9	0.236	0.363	-0.386025	-1.47112	3.48035e-07	0.00640385
Tpst1	9	0.545	0.552	-0.386303	-1.47153	8.07819e-11	1.48639e-06
Kctd10	9	0.818	0.653	-0.388012	-1.47405	1.52173e-18	2.79998e-14
Adamts10	9	0.618	0.519	-0.39022	-1.47731	2.00338e-15	3.68621e-11
Prdx6	9	0.982	0.871	-0.391722	-1.47953	1.28197e-09	2.35882e-05
Pdlim2	9	0.927	0.829	-0.392336	-1.48044	1.16627e-10	2.14593e-06
Ech1	9	0.673	0.628	-0.392897	-1.48127	1.25283e-11	2.3052e-07
Smtnl2	9	0.364	0.444	-0.393599	-1.48231	4.00722e-09	7.37328e-05
Acaa2	9	0.618	0.527	-0.394454	-1.48357	2.19727e-14	4.04297e-10
mt-Nd2	9	0.982	0.962	-0.394695	-1.48393	2.19693e-09	4.04235e-05
Mylk	9	0.891	0.802	-0.401187	-1.4936	6.05136e-12	1.11345e-07
Lgmn	9	0.873	0.692	-0.401695	-1.49436	6.37174e-12	1.1724e-07
Ifnar2	9	0.891	0.753	-0.401969	-1.49476	1.78893e-15	3.29164e-11
Cpq	9	0.745	0.661	-0.403896	-1.49765	4.32829e-13	7.96405e-09
Use1	9	0.855	0.769	-0.404125	-1.49799	1.27886e-11	2.35311e-07
Nisch	9	0.964	0.849	-0.404928	-1.49919	1.63219e-14	3.00324e-10
Slc1a3	9	0.6	0.566	-0.405046	-1.49937	3.38129e-12	6.22157e-08
Gja5	9	0.218	0.351	-0.405465	-1.5	1.49594e-07	0.00275253
Aplp2	9	0.873	0.743	-0.405501	-1.50005	4.20987e-15	7.74615e-11
Fcgrt	9	0.909	0.801	-0.40893	-1.50521	1.2407e-14	2.28289e-10
Mmp11	9	0.164	0.322	-0.414679	-1.51389	1.50756e-07	0.00277391
Arl6ip1	9	0.6	0.601	-0.415211	-1.51469	1.53931e-12	2.83234e-08
Rab3d	9	0.4	0.496	-0.415374	-1.51494	7.73163e-10	1.42262e-05
Dnajb4	9	0.582	0.537	-0.415834	-1.51563	6.44866e-13	1.18655e-08
Iscu	9	0.964	0.866	-0.416844	-1.51717	7.49133e-14	1.37841e-09
Ptch1	9	0.4	0.357	-0.41826	-1.51932	1.17153e-10	2.15562e-06
Vcam1	9	0.782	0.722	-0.419274	-1.52086	1.63951e-07	0.0030167
Tmem132c	9	0.109	0.35	-0.421395	-1.52409	6.79958e-08	0.00125112
Col23a1	9	0.4	0.451	-0.423868	-1.52786	1.73664e-08	0.000319543
Fkbp9	9	0.964	0.829	-0.425509	-1.53037	1.1913e-15	2.192e-11
Srsf5	9	0.964	0.859	-0.425561	-1.53045	1.83294e-15	3.37261e-11
Psap	9	0.982	0.931	-0.427318	-1.53314	6.31839e-10	1.16258e-05
Rasl12	9	0.255	0.384	-0.42853	-1.535	3.6361e-08	0.000669042
Plpp1	9	0.709	0.567	-0.428706	-1.53527	3.49551e-18	6.43173e-14
Adarb1	9	0.309	0.466	-0.430114	-1.53743	6.17557e-08	0.00113631
Naaa	9	0.109	0.358	-0.430666	-1.53828	2.3647e-07	0.00435105
Sepw1	9	1	0.978	-0.433303	-1.54234	2.30341e-12	4.23828e-08
Ddr2	9	0.709	0.605	-0.435431	-1.54563	2.53118e-15	4.65738e-11
Gstk1	9	0.145	0.357	-0.437178	-1.54833	7.85858e-08	0.00144598
Ptgis	9	0.927	0.876	-0.440099	-1.55286	4.73286e-10	8.70845e-06
Ptprd	9	0.8	0.608	-0.440918	-1.55413	1.16291e-23	2.13975e-19
Frmd4b	9	0.127	0.376	-0.441759	-1.55544	7.87011e-08	0.0014481
Meox2	9	0.418	0.5	-0.442454	-1.55652	2.58154e-09	4.75004e-05
Tnfsf12	9	0.818	0.686	-0.443645	-1.55838	7.41762e-20	1.36484e-15
Dapk1	9	0.273	0.44	-0.444906	-1.56034	4.21242e-07	0.00775084
Tprgl	9	0.836	0.792	-0.446131	-1.56226	7.636e-13	1.40502e-08
Comt	9	0.945	0.815	-0.446293	-1.56251	5.53886e-18	1.01915e-13
Rhob	9	0.964	0.8	-0.446428	-1.56272	2.82513e-11	5.19823e-07
Ypel3	9	0.873	0.844	-0.447257	-1.56402	1.04615e-11	1.92493e-07
Hcfc1r1	9	0.873	0.833	-0.451393	-1.5705	1.8826e-13	3.46398e-09
Tns2	9	0.255	0.442	-0.455726	-1.57732	9.29793e-09	0.000171082
Tgfbr3	9	0.273	0.443	-0.458525	-1.58174	7.42833e-09	0.000136681
Enpep	9	0.291	0.45	-0.459268	-1.58291	1.61585e-09	2.97317e-05
Cd164	9	0.873	0.768	-0.460693	-1.58517	7.34991e-16	1.35238e-11
Myh10	9	0.8	0.691	-0.461454	-1.58638	2.62502e-15	4.83004e-11
Fdx1	9	0.764	0.62	-0.465729	-1.59317	4.10537e-18	7.55389e-14
Fuca1	9	0.891	0.777	-0.468474	-1.59755	1.91119e-16	3.51659e-12
Fgf7	9	0.509	0.568	-0.470859	-1.60137	3.57183e-10	6.57217e-06
Acadsb	9	0.473	0.542	-0.47281	-1.6045	2.26095e-14	4.16014e-10
Pttg1	9	0.6	0.562	-0.473026	-1.60484	1.35483e-13	2.49289e-09
Eif4a2	9	0.909	0.825	-0.477129	-1.61144	7.32801e-16	1.34835e-11
Faim2	9	0.018	0.262	-0.483481	-1.62171	4.40784e-07	0.00811042
Spint2	9	0.2	0.452	-0.483485	-1.62172	2.33279e-07	0.00429234
Ghr	9	0.6	0.63	-0.485024	-1.62421	2.908e-12	5.35072e-08
Cd47	9	0.945	0.869	-0.485035	-1.62423	3.19976e-15	5.88756e-11
Htra3	9	0.727	0.495	-0.485077	-1.6243	3.54368e-10	6.52038e-06
Twsg1	9	0.691	0.686	-0.487268	-1.62786	7.51436e-13	1.38264e-08
Rras2	9	0.655	0.597	-0.488803	-1.63036	7.21436e-15	1.32744e-10
RP23-52N2.1	9	0.473	0.472	-0.489437	-1.6314	1.25466e-09	2.30857e-05
Slc36a2	9	0.473	0.555	-0.489511	-1.63152	8.61092e-08	0.00158441
Kank3	9	0.164	0.392	-0.489559	-1.6316	1.66484e-08	0.00030633
Ubc	9	0.982	0.916	-0.489669	-1.63178	5.43837e-11	1.00066e-06
Emp2	9	0.818	0.702	-0.489823	-1.63203	6.82301e-13	1.25543e-08
Pnrc1	9	0.818	0.831	-0.491743	-1.63516	2.4706e-09	4.5459e-05
Glul	9	0.527	0.541	-0.491797	-1.63525	3.61405e-11	6.64985e-07
Dpysl2	9	0.873	0.792	-0.49292	-1.63709	1.07463e-13	1.97731e-09
Svep1	9	0.673	0.592	-0.493416	-1.6379	1.24393e-11	2.28884e-07
Nexn	9	0.545	0.609	-0.494732	-1.64006	1.27588e-08	0.000234763
Lrp1	9	0.927	0.866	-0.495113	-1.64068	1.46042e-09	2.68718e-05
Nox4	9	0.655	0.641	-0.496039	-1.6422	3.39923e-14	6.25458e-10
Mme	9	0.236	0.443	-0.497172	-1.64407	4.16315e-08	0.000766019
Pir	9	0.345	0.467	-0.499262	-1.64751	4.85367e-12	8.93076e-08
Myl12b	9	0.8	0.786	-0.49996	-1.64866	2.23618e-13	4.11457e-09
Gabarapl1	9	0.836	0.757	-0.500717	-1.6499	6.09347e-16	1.1212e-11
Vstm4	9	0.327	0.479	-0.500801	-1.65004	3.05309e-09	5.61768e-05
Smim4	9	0.673	0.638	-0.501661	-1.65146	9.08606e-13	1.67184e-08
Ablim3	9	0.255	0.423	-0.502902	-1.65351	8.16983e-11	1.50325e-06
Serpinf1	9	0.418	0.289	-0.504013	-1.65535	2.13927e-07	0.00393626
Rabac1	9	1	0.96	-0.504975	-1.65694	7.56181e-15	1.39137e-10
Olfml3	9	1	0.902	-0.507195	-1.66063	1.26739e-11	2.332e-07
Rap2a	9	0.673	0.628	-0.507651	-1.66138	4.34979e-18	8.00362e-14
Slc29a1	9	0.6	0.562	-0.511768	-1.66824	1.61431e-13	2.97034e-09
Plac9b	9	0.473	0.55	-0.511901	-1.66846	2.30037e-11	4.23268e-07
Lamp2	9	0.855	0.854	-0.513035	-1.67035	8.88403e-13	1.63466e-08
Zbtb20	9	0.945	0.902	-0.513208	-1.67064	6.72176e-13	1.2368e-08
Aes	9	0.982	0.9	-0.513785	-1.67161	8.46975e-20	1.55843e-15
Ednra	9	0.509	0.551	-0.514893	-1.67346	1.69658e-12	3.12171e-08
Ctsb	9	1	0.939	-0.515967	-1.67526	8.93337e-15	1.64374e-10
Rbp1	9	0.982	0.958	-0.515975	-1.67527	7.91958e-15	1.4572e-10
Ubl3	9	0.764	0.703	-0.521432	-1.68444	2.35564e-16	4.33438e-12
Ism1	9	0.655	0.647	-0.527368	-1.69447	1.07953e-12	1.98634e-08
Mid1ip1	9	0.636	0.645	-0.527406	-1.69453	2.40305e-11	4.42162e-07
Oat	9	0.945	0.837	-0.527669	-1.69498	4.80026e-20	8.83248e-16
Gng11	9	1	0.903	-0.527952	-1.69546	1.10166e-14	2.02705e-10
Nr2f2	9	0.836	0.77	-0.528324	-1.69609	1.81314e-17	3.33617e-13
Art4	9	0.382	0.498	-0.538568	-1.71355	4.58461e-11	8.43569e-07
Socs3	9	0.727	0.524	-0.539618	-1.71535	3.64304e-11	6.70319e-07
Chpt1	9	0.691	0.667	-0.542409	-1.72015	6.16342e-17	1.13407e-12
Pam	9	0.927	0.773	-0.546152	-1.7266	2.38883e-11	4.39546e-07
Osr1	9	0.2	0.383	-0.549128	-1.73174	1.281e-07	0.00235705
Fbln5	9	0.182	0.42	-0.549678	-1.7327	3.00111e-07	0.00552204
Fgfr3	9	0.218	0.468	-0.552585	-1.73774	3.83188e-09	7.05067e-05
Specc1l	9	0.545	0.548	-0.553905	-1.74003	4.93408e-18	9.0787e-14
Camk2n1	9	0.709	0.659	-0.55432	-1.74076	6.57247e-14	1.20933e-09
Scp2	9	0.964	0.885	-0.556528	-1.74461	2.33648e-13	4.29913e-09
Fibin	9	0.127	0.4	-0.558624	-1.74827	1.15295e-07	0.00212144
Cmklr1	9	0.636	0.683	-0.560397	-1.75137	5.95551e-13	1.09581e-08
Nenf	9	0.964	0.945	-0.561185	-1.75275	4.0009e-16	7.36166e-12
Scube2	9	0.073	0.383	-0.561809	-1.75384	4.28187e-09	7.87863e-05
H6pd	9	0.673	0.654	-0.561876	-1.75396	6.30217e-16	1.1596e-11
Tnxb	9	0.109	0.374	-0.564502	-1.75857	1.50386e-07	0.00276711
Egr1	9	0.964	0.775	-0.57024	-1.76869	6.16907e-12	1.13511e-07
Tmem205	9	0.691	0.653	-0.570604	-1.76933	3.68464e-19	6.77974e-15
Thra	9	0.6	0.708	-0.571405	-1.77075	2.68023e-13	4.93162e-09
Ifitm2	9	1	0.977	-0.576022	-1.77895	5.16962e-17	9.51209e-13
Fam13a	9	0.018	0.33	-0.579694	-1.78549	3.03282e-09	5.58038e-05
Nfib	9	0.964	0.902	-0.584884	-1.79478	3.54343e-17	6.51991e-13
Ly6a	9	0.564	0.378	-0.585039	-1.79506	1.48233e-08	0.000272749
Tmem176b	9	1	0.951	-0.585497	-1.79588	8.74264e-10	1.60865e-05
Mapt	9	0.055	0.345	-0.58704	-1.79866	7.44415e-09	0.000136972
RP24-366J14.1	9	0.455	0.523	-0.589062	-1.8023	2.31403e-12	4.25782e-08
Scn3a	9	0.145	0.42	-0.589486	-1.80306	1.50894e-08	0.000277644
Hspb1	9	0.982	0.88	-0.591202	-1.80616	2.14721e-10	3.95087e-06
Saa3	9	0.745	0.25	-0.591267	-1.80628	1.61145e-18	2.96507e-14
Angpt1	9	0.364	0.522	-0.599141	-1.82056	1.90375e-11	3.5029e-07
Shroom3	9	0.436	0.524	-0.600146	-1.82238	7.05859e-10	1.29878e-05
Tmem176a	9	1	0.934	-0.602632	-1.82692	4.88285e-09	8.98445e-05
Tmcc3	9	0.364	0.566	-0.606753	-1.83446	1.15863e-12	2.13188e-08
Cd34	9	0.6	0.642	-0.607648	-1.83611	5.16867e-09	9.51035e-05
Ecm1	9	0.855	0.763	-0.607848	-1.83648	8.87663e-15	1.6333e-10
Dpt	9	0.927	0.89	-0.610538	-1.84142	6.24165e-15	1.14846e-10
Colec12	9	0.945	0.829	-0.613663	-1.84719	5.80304e-20	1.06776e-15
Tacc1	9	0.855	0.757	-0.618485	-1.85611	1.38987e-19	2.55735e-15
Junb	9	1	0.858	-0.620221	-1.85934	1.73139e-08	0.000318576
Slc7a10	9	0.018	0.302	-0.620757	-1.86034	1.27126e-08	0.000233911
Ifitm1	9	0.582	0.488	-0.623562	-1.86556	5.83517e-11	1.07367e-06
Gpm6b	9	0.891	0.844	-0.624147	-1.86665	1.24733e-18	2.29508e-14
Pbx1	9	0.818	0.777	-0.631165	-1.8798	2.362e-18	4.34608e-14
Cdkn2c	9	0.691	0.597	-0.635147	-1.8873	1.01939e-16	1.87567e-12
Plac9c	9	0.436	0.569	-0.635195	-1.88739	5.94995e-13	1.09479e-08
Rsrp1	9	0.909	0.848	-0.637156	-1.8911	4.33921e-13	7.98415e-09
Ifngr1	9	0.873	0.831	-0.639384	-1.89531	1.86606e-16	3.43355e-12
Flt3l	9	0.164	0.482	-0.643389	-1.90292	1.89693e-10	3.49035e-06
Pcolce	9	0.964	0.924	-0.649303	-1.91421	1.60127e-14	2.94634e-10
Hspa1a	9	0.327	0.339	-0.650453	-1.91641	1.49766e-07	0.00275569
F2r	9	0.873	0.786	-0.652646	-1.92062	1.25535e-16	2.30984e-12
Nfia	9	0.673	0.672	-0.660812	-1.93636	6.17082e-15	1.13543e-10
Nebl	9	0.745	0.663	-0.66201	-1.93868	8.6644e-16	1.59425e-11
Bmp4	9	0.218	0.522	-0.662074	-1.93881	8.05871e-11	1.4828e-06
Ier2	9	0.964	0.807	-0.662694	-1.94001	1.84233e-11	3.38988e-07
Spon2	9	0.6	0.597	-0.664098	-1.94274	6.07828e-11	1.1184e-06
Adamts15	9	0.4	0.535	-0.676223	-1.96644	1.06336e-11	1.95658e-07
Hp	9	0.891	0.475	-0.678976	-1.97186	1.01075e-15	1.85978e-11
Ctsl	9	0.927	0.916	-0.680157	-1.97419	1.04523e-12	1.92323e-08
Sdpr	9	0.255	0.552	-0.680604	-1.97507	5.79163e-11	1.06566e-06
Wnt2	9	0.255	0.475	-0.682765	-1.97934	1.77958e-09	3.27442e-05
Bmp3	9	0.164	0.523	-0.685354	-1.98447	3.24391e-11	5.96879e-07
Sptbn1	9	0.964	0.912	-0.691163	-1.99604	2.92496e-17	5.38193e-13
Akap12	9	0.2	0.506	-0.692258	-1.99822	1.01835e-11	1.87377e-07
Hadh	9	0.618	0.672	-0.70305	-2.0199	7.11156e-19	1.30853e-14
Atf5	9	0.836	0.773	-0.704171	-2.02217	1.95931e-18	3.60513e-14
Tppp3	9	0.509	0.411	-0.704465	-2.02276	1.12818e-10	2.07586e-06
Ifi27l2a	9	0.927	0.836	-0.706036	-2.02594	3.04039e-10	5.59433e-06
C1qtnf2	9	0.4	0.612	-0.70885	-2.03165	1.29953e-12	2.39114e-08
Tmem204	9	0.418	0.63	-0.710653	-2.03532	1.68611e-15	3.10244e-11
C1s1	9	0.836	0.78	-0.716863	-2.048	1.59816e-18	2.94062e-14
Cyb5a	9	0.964	0.916	-0.718189	-2.05072	3.73039e-26	6.86392e-22
Txnip	9	0.527	0.6	-0.727168	-2.06921	1.22441e-12	2.25291e-08
Scn7a	9	0.345	0.628	-0.729022	-2.07305	5.64568e-15	1.03881e-10
Tmem100	9	0.2	0.435	-0.73419	-2.08379	8.07879e-09	0.00014865
Ndrg2	9	0.364	0.587	-0.734952	-2.08538	5.76072e-14	1.05997e-09
Tsc22d3	9	0.491	0.576	-0.742806	-2.10182	7.02636e-14	1.29285e-09
Itm2b	9	1	0.993	-0.747652	-2.11203	9.78656e-34	1.80073e-29
Upk1b	9	0.218	0.481	-0.756296	-2.13037	1.82428e-11	3.35668e-07
Zfp36	9	0.873	0.721	-0.759878	-2.13801	1.64136e-10	3.0201e-06
Sh3bgrl	9	0.927	0.908	-0.760689	-2.13975	2.52801e-24	4.65154e-20
Crispld2	9	0.655	0.734	-0.760789	-2.13996	5.21718e-13	9.59962e-09
Cp	9	0.727	0.839	-0.765669	-2.15043	3.31257e-10	6.09513e-06
Sh3bp5	9	0.382	0.603	-0.767637	-2.15467	7.02107e-15	1.29188e-10
AC167245.5	9	0.055	0.347	-0.77416	-2.16877	3.23274e-09	5.94824e-05
Cox6b2	9	0.564	0.665	-0.774407	-2.16931	8.34921e-14	1.53625e-09
Ppp1r2	9	0.927	0.868	-0.774879	-2.17033	1.49511e-21	2.75099e-17
Gstt1	9	0.8	0.826	-0.783807	-2.18979	3.75972e-27	6.91789e-23
Sparcl1	9	1	0.964	-0.795319	-2.21515	7.59886e-19	1.39819e-14
Cygb	9	0.455	0.526	-0.79724	-2.21941	3.66759e-09	6.74837e-05
Tmem119	9	0.6	0.706	-0.799396	-2.2242	3.47855e-17	6.40054e-13
Mat2a	9	0.836	0.742	-0.802068	-2.23015	6.04476e-15	1.11224e-10
Klf9	9	0.673	0.8	-0.803395	-2.23311	4.14327e-14	7.62362e-10
Dock4	9	0.455	0.636	-0.805134	-2.237	1.66878e-15	3.07056e-11
Slc38a5	9	0.182	0.527	-0.806898	-2.24094	1.63845e-13	3.01474e-09
Mxra8	9	1	0.935	-0.813051	-2.25478	5.03972e-20	9.27308e-16
Heg1	9	0.691	0.765	-0.81418	-2.25732	1.63316e-18	3.00502e-14
Serpina3n	9	0.891	0.816	-0.814537	-2.25813	2.97764e-10	5.47885e-06
Scarf2	9	0.891	0.839	-0.815824	-2.26104	3.63788e-23	6.6937e-19
Abi3bp	9	0.164	0.606	-0.830051	-2.29344	1.50786e-12	2.77446e-08
Rnase4	9	0.945	0.904	-0.838172	-2.31214	4.03372e-20	7.42204e-16
Atf3	9	0.273	0.36	-0.838945	-2.31392	3.10126e-07	0.00570631
Tnfsf13b	9	0.436	0.647	-0.840506	-2.31754	3.32931e-18	6.12594e-14
Ms4a4d	9	0.455	0.711	-0.846509	-2.33149	4.0712e-13	7.49101e-09
Fosb	9	0.655	0.537	-0.847721	-2.33432	1.58025e-14	2.90766e-10
Gas1	9	0.345	0.564	-0.852567	-2.34566	1.97763e-08	0.000363884
Cd81	9	1	0.984	-0.853985	-2.34899	1.65843e-21	3.05151e-17
Jund	9	1	0.934	-0.856844	-2.35571	1.57878e-11	2.90496e-07
Cd302	9	0.873	0.879	-0.857792	-2.35795	4.26593e-23	7.84931e-19
Lrat	9	0.091	0.417	-0.859561	-2.36212	1.6356e-10	3.0095e-06
Trf	9	0.764	0.704	-0.862442	-2.36894	1.91851e-15	3.53007e-11
Prex2	9	0.618	0.735	-0.86297	-2.37019	1.41798e-17	2.60909e-13
Pdgfra	9	0.8	0.838	-0.866276	-2.37804	2.36026e-17	4.34288e-13
Gstm2	9	0.818	0.841	-0.869652	-2.38608	7.25663e-25	1.33522e-20
Igfbp4	9	0.964	0.735	-0.874466	-2.39759	5.51807e-11	1.01533e-06
Fth1	9	1	0.999	-0.883838	-2.42017	1.09422e-35	2.01337e-31
C4b	9	0.745	0.638	-0.896429	-2.45084	1.30218e-14	2.39602e-10
C1ra	9	0.291	0.687	-0.898147	-2.45505	1.76414e-15	3.24602e-11
Cxcl12	9	0.855	0.631	-0.90095	-2.46194	1.04215e-13	1.91756e-09
Dusp1	9	0.873	0.85	-0.912585	-2.49075	3.44353e-11	6.3361e-07
Plxdc2	9	0.891	0.869	-0.917009	-2.5018	9.22476e-30	1.69736e-25
Cfh	9	0.764	0.885	-0.943325	-2.56851	7.02385e-16	1.29239e-11
Lrp4	9	0.182	0.586	-0.943832	-2.56981	3.1e-14	5.704e-10
Atp1a2	9	0.309	0.684	-0.945071	-2.573	3.15376e-18	5.80292e-14
Il11ra1	9	0.727	0.808	-0.946773	-2.57738	9.14681e-26	1.68301e-21
Abca8a	9	0.2	0.659	-0.952063	-2.59105	1.70914e-16	3.14482e-12
Col13a1	9	0.4	0.669	-0.960522	-2.61306	1.05096e-16	1.93377e-12
Thbd	9	0.473	0.702	-0.981969	-2.66971	6.50072e-15	1.19613e-10
Mgst1	9	0.764	0.872	-0.996827	-2.70967	2.44963e-23	4.50731e-19
Mamdc2	9	0.273	0.652	-1.00041	-2.7194	1.03908e-16	1.91192e-12
Adh1	9	0.745	0.796	-1.00805	-2.74025	9.29012e-23	1.70938e-18
Gpc3	9	0.382	0.724	-1.02922	-2.79887	8.10876e-17	1.49201e-12
RP23-375N21.2	9	0.8	0.766	-1.03739	-2.82184	2.0001e-16	3.68019e-12
Itga8	9	0.382	0.684	-1.04076	-2.83136	7.88066e-18	1.45004e-13
Fxyd1	9	0.927	0.967	-1.05638	-2.87595	2.58567e-36	4.75764e-32
C3	9	0.782	0.85	-1.06256	-2.89376	2.15361e-12	3.96263e-08
Prelp	9	0.909	0.93	-1.06571	-2.90289	4.63837e-38	8.5346e-34
Fbln1	9	0.455	0.722	-1.07337	-2.92522	6.02174e-13	1.108e-08
Igfbp6	9	0.691	0.783	-1.07965	-2.94364	1.41409e-11	2.60193e-07
Ltbp4	9	0.891	0.907	-1.08898	-2.97123	4.94195e-30	9.09318e-26
Efemp1	9	0.345	0.726	-1.08987	-2.9739	1.35569e-19	2.49447e-15
RP23-317F9.2	9	0.109	0.547	-1.10134	-3.0082	8.35706e-17	1.5377e-12
Rarres2	9	0.964	0.969	-1.10884	-3.03085	3.60841e-47	6.63947e-43
Slc43a3	9	0.709	0.846	-1.14481	-3.14183	8.95846e-26	1.64836e-21
Cxcl13	9	0.473	0.192	-1.14583	-3.14505	1.74402e-08	0.0003209
Gas6	9	0.764	0.866	-1.14825	-3.15267	2.65772e-20	4.8902e-16
Jun	9	0.964	0.813	-1.15811	-3.18392	4.93897e-18	9.08771e-14
Serping1	9	0.982	0.987	-1.16508	-3.20618	2.50276e-46	4.60509e-42
Tns1	9	0.709	0.826	-1.2177	-3.37942	5.38157e-26	9.90208e-22
Nbl1	9	0.945	0.939	-1.22992	-3.42096	1.06104e-20	1.95232e-16
Cebpd	9	0.891	0.904	-1.2345	-3.43667	5.19719e-21	9.56283e-17
Macf1	9	0.891	0.869	-1.24108	-3.45934	5.64688e-33	1.03903e-28
Wisp2	9	0.745	0.761	-1.27144	-3.56598	9.04785e-25	1.6648e-20
Pmp22	9	0.764	0.937	-1.30131	-3.67412	3.8213e-36	7.03118e-32
Gyg	9	0.855	0.86	-1.30816	-3.69935	1.49997e-32	2.75994e-28
Fhl1	9	0.982	0.945	-1.32579	-3.76516	3.24089e-38	5.96324e-34
Cst3	9	1	0.994	-1.35059	-3.85968	1.30567e-45	2.40243e-41
Pid1	9	0.2	0.751	-1.36265	-3.90655	2.59784e-24	4.78003e-20
Limch1	9	0.8	0.857	-1.37935	-3.97231	1.19298e-42	2.19508e-38
Npnt	9	0.927	0.848	-1.38994	-4.01463	3.46317e-36	6.37223e-32
Fos	9	0.909	0.845	-1.41913	-4.1335	2.89485e-13	5.32652e-09
Aldh2	9	0.8	0.893	-1.42947	-4.17646	3.61223e-36	6.6465e-32
Sod3	9	0.964	0.972	-1.43222	-4.18797	6.64762e-52	1.22316e-47
Figf	9	0.509	0.8	-1.44327	-4.23452	1.44059e-23	2.65068e-19
2020-09-04	9	0.764	0.869	-1.44688	-4.24983	1.3587e-40	2.50001e-36
Igfbp3	9	0.218	0.409	-1.44715	-4.25098	1.99475e-09	3.67033e-05
Plpp3	9	0.673	0.906	-1.50826	-4.51887	5.47958e-28	1.00824e-23
Dpep1	9	0.473	0.82	-1.55831	-4.7508	1.39074e-27	2.55895e-23
Sepp1	9	0.855	0.943	-1.56021	-4.75982	4.76847e-39	8.77399e-35
Ppp1r14a	9	0.673	0.852	-1.56096	-4.76339	1.04432e-35	1.92154e-31
Ces1d	9	0.655	0.717	-1.60033	-4.95468	6.08324e-22	1.11932e-17
Gsta3	9	0.236	0.674	-1.61447	-5.02523	6.3023e-23	1.15962e-18
Tcf21	9	0.327	0.743	-1.62579	-5.08241	8.10385e-23	1.49111e-18
Scgb1a1	9	0.164	0.576	-1.64211	-5.16607	2.91899e-25	5.37094e-21
Mfap4	9	1	0.946	-1.67136	-5.3194	8.51351e-14	1.56649e-09
Gpx3	9	1	0.984	-1.68142	-5.37318	2.32285e-42	4.27405e-38
Apoe	9	0.982	0.979	-1.73563	-5.67253	7.29991e-46	1.34318e-41
Aldh1a1	9	0.745	0.885	-1.73572	-5.673	5.33548e-36	9.81729e-32
Selenbp1	9	0.2	0.756	-1.76289	-5.82924	8.90751e-29	1.63898e-24
Cdo1	9	0.636	0.805	-1.85545	-6.39456	1.60226e-28	2.94816e-24
G0s2	9	0.618	0.864	-1.85608	-6.39862	6.34137e-25	1.16681e-20
Mettl7a1	9	0.364	0.798	-1.95264	-7.04724	7.73436e-26	1.42312e-21
Fmo2	9	0.418	0.861	-1.961	-7.10646	2.6483e-36	4.87287e-32
Ogn	9	0.618	0.927	-1.99105	-7.32321	1.58856e-49	2.92296e-45
Clec3b	9	0.436	0.861	-2.02758	-7.59566	2.27556e-30	4.18703e-26
Hsd11b1	9	0.764	0.887	-2.02937	-7.60931	1.38705e-34	2.55217e-30
Gstm1	9	0.527	0.902	-2.05232	-7.78591	3.56647e-37	6.56231e-33
Pcolce2	9	0.782	0.927	-2.09494	-8.12494	4.4787e-50	8.24081e-46
Gsn	9	0.964	0.986	-2.7153	-15.1092	3.12889e-63	5.75716e-59
Inmt	9	0.909	0.962	-3.10248	-22.2531	1.0023e-43	1.84423e-39

[truncated: 2 more sheets: 10, 11]
