# Supplementary material for: Functional Pdgfra fibroblast heterogeneity in normal and fibrotic mouse lung
Source: JCI Insight. 2023 Nov 22;8(22):e164380. doi: 10.1172/jci.insight.164380 (PMC10721331; doi:10.1172/jci.insight.164380)
Supplement: Supporting data values [file jciinsight-8-164380-s058.xlsx]

## Sheet: Luminal Colony Counts
Treatment	Well number	Total number of colonies	Number of luminal colonies	percent luminal colonies
PBS	1	69	16	23
	2	58	25	43
	3	85	32	38
	4	78	23	29
	5	138	48	29
	6	128	29	23
	7	181	61	34
	8	178	58	33
	9	155	53	34
	10	248	87	35
Bleomycin	2	180	18	10
	3	189	11	6
	4	163	13	8
	5	248	25	10
	6	246	13	5
	7	210	20	10
	8	191	8	5
	9	86	13	15
	10	132	22	17
Luminal colony counts PBS and Bleomycin for Figure 9C

## Sheet: Luminal colony size PBS
	PBS 1	Area	Feret									PBS 2	Area	Feret								PBS 3		Area	Feret								PBS 4		Area	Feret								PBS 5		Area	Feret
30	PBS_1_10-Stitching_Contrast_7_11_015_S01.czi - PBS_1_10-Stitching_Contrast_7_11_015_S01.czi #1:0882-3227	12297.3	311.406	3236	806	91.884	208.857	0	65535		3	PBS_1_10-Stitching_Contrast_7_11_015_S02.czi - PBS_1_10-Stitching_Contrast_7_11_015_S02.czi #1:1664-3465	108567	506.553	3436	1784	75.964	310.082	0	65535		48	PBS_1_10-Stitching_Contrast_7_11_015_S03.czi - PBS_1_10-Stitching_Contrast_7_11_015_S03.czi #1:1840-1472	83309.8	418.436	1414	1919	49.764	304.521	0	65535		26	PBS_1_10-Stitching_Contrast_7_11_015_4.czi - PBS_1_10-Stitching_Contrast_7_11_015_4.czi #1:2281-3466	37437	306.822	3405	2330	35.493	205.075	0	65535		38	PBS_1_10-Stitching_Contrast_7_11_015_S05.czi - PBS_1_10-Stitching_Contrast_7_11_015_S05.czi #1:2153-3853	46975.5	334.389	3844	2235
19	PBS_1_10-Stitching_Contrast_7_11_015_S01.czi - PBS_1_10-Stitching_Contrast_7_11_015_S01.czi #1:2978-3144	32187.7	251.416	3131	3038	77.775	183.085	0	65535		5	PBS_1_10-Stitching_Contrast_7_11_015_S02.czi - PBS_1_10-Stitching_Contrast_7_11_015_S02.czi #1:1843-3056	43956.7	282.378	2995	1880	31.961	203.931	0	65535		36	PBS_1_10-Stitching_Contrast_7_11_015_S03.czi - PBS_1_10-Stitching_Contrast_7_11_015_S03.czi #1:2425-3021	51348.5	354.333	3024	2511	83.696	231.241	0	65535		43	PBS_1_10-Stitching_Contrast_7_11_015_4.czi - PBS_1_10-Stitching_Contrast_7_11_015_4.czi #1:1096-0781	30678.3	300.386	744	1028	112.019	142.375	0	65535		5	PBS_1_10-Stitching_Contrast_7_11_015_S05.czi - PBS_1_10-Stitching_Contrast_7_11_015_S05.czi #1:2173-1726	39562.7	323.504	1655	2213
20	PBS_1_10-Stitching_Contrast_7_11_015_S01.czi - PBS_1_10-Stitching_Contrast_7_11_015_S01.czi #1:2474-3434	31625.9	241.385	3405	2526	57.119	185.802	0	65535		18	PBS_1_10-Stitching_Contrast_7_11_015_S02.czi - PBS_1_10-Stitching_Contrast_7_11_015_S02.czi #1:1336-1567	33349.1	245.339	1517	1302	146.575	197.949	0	65535		40	PBS_1_10-Stitching_Contrast_7_11_015_S03.czi - PBS_1_10-Stitching_Contrast_7_11_015_S03.czi #1:1693-4059	57629.3	317.935	4047	1767	71.215	250.524	0	65535		9	PBS_1_10-Stitching_Contrast_7_11_015_4.czi - PBS_1_10-Stitching_Contrast_7_11_015_4.czi #1:1835-2912	30112.3	226.25	2860	1856	21.224	175.476	0	65535		18	PBS_1_10-Stitching_Contrast_7_11_015_S05.czi - PBS_1_10-Stitching_Contrast_7_11_015_S05.czi #1:3161-2726	19995.2	297.983	2717	3233
1	PBS_1_10-Stitching_Contrast_7_11_015_S01.czi - PBS_1_10-Stitching_Contrast_7_11_015_S01.czi #1:0591-2528	25332.6	206.972	2484	570	154.195	167.856	0	65535		11	PBS_1_10-Stitching_Contrast_7_11_015_S02.czi - PBS_1_10-Stitching_Contrast_7_11_015_S02.czi #1:2169-2621	26238.2	243.52	2579	2212	47.726	165.624	0	65535		52	PBS_1_10-Stitching_Contrast_7_11_015_S03.czi - PBS_1_10-Stitching_Contrast_7_11_015_S03.czi #1:3091-3352	56677.5	294.886	3333	3162	80.407	268.585	0	65535		22	PBS_1_10-Stitching_Contrast_7_11_015_4.czi - PBS_1_10-Stitching_Contrast_7_11_015_4.czi #1:1884-0945	21399.8	225.517	895	1903	20.739	143.39	0	65535		14	PBS_1_10-Stitching_Contrast_7_11_015_S05.czi - PBS_1_10-Stitching_Contrast_7_11_015_S05.czi #1:2925-4213	44220.9	288.743	4188	2856
32	PBS_1_10-Stitching_Contrast_7_11_015_S01.czi - PBS_1_10-Stitching_Contrast_7_11_015_S01.czi #1:2541-3670	21752	202.476	3626	2520	151.621	162.951	0	65535		1	PBS_1_10-Stitching_Contrast_7_11_015_S02.czi - PBS_1_10-Stitching_Contrast_7_11_015_S02.czi #1:0825-3273	31345	221.266	3277	772	101.206	195.196	0	65535		37	PBS_1_10-Stitching_Contrast_7_11_015_S03.czi - PBS_1_10-Stitching_Contrast_7_11_015_S03.czi #1:1905-3237	47696.7	289.07	3175	1941	34.028	246.19	0	65535		40	PBS_1_10-Stitching_Contrast_7_11_015_4.czi - PBS_1_10-Stitching_Contrast_7_11_015_4.czi #1:3487-0967	25764.4	217.703	916	3473	163.61	183.862	0	65535		12	PBS_1_10-Stitching_Contrast_7_11_015_S05.czi - PBS_1_10-Stitching_Contrast_7_11_015_S05.czi #1:3688-3223	33294.6	255.419	3212	3749
24	PBS_1_10-Stitching_Contrast_7_11_015_S01.czi - PBS_1_10-Stitching_Contrast_7_11_015_S01.czi #1:1965-3637	23873.5	199.672	3589	1969	5.886	170.395	0	65535		2	PBS_1_10-Stitching_Contrast_7_11_015_S02.czi - PBS_1_10-Stitching_Contrast_7_11_015_S02.czi #1:1250-3483	26787.4	211.262	3490	1199	93.334	167.455	0	65535		19	PBS_1_10-Stitching_Contrast_7_11_015_S03.czi - PBS_1_10-Stitching_Contrast_7_11_015_S03.czi #1:2704-1592	43830.9	270.665	1526	2714	176.964	227.828	0	65535		30	PBS_1_10-Stitching_Contrast_7_11_015_4.czi - PBS_1_10-Stitching_Contrast_7_11_015_4.czi #1:2918-2525	20863.1	197.932	2481	2936	24.444	141.84	0	65535		20	PBS_1_10-Stitching_Contrast_7_11_015_S05.czi - PBS_1_10-Stitching_Contrast_7_11_015_S05.czi #1:2592-2776	28326.2	254.317	2731	2640
31	PBS_1_10-Stitching_Contrast_7_11_015_S01.czi - PBS_1_10-Stitching_Contrast_7_11_015_S01.czi #1:1724-2272	18833.8	197.093	2265	1769	57.301	179.246	0	65535		15	PBS_1_10-Stitching_Contrast_7_11_015_S02.czi - PBS_1_10-Stitching_Contrast_7_11_015_S02.czi #1:2659-0957	20649.3	202.228	910	2672	15.866	148.547	0	65535		50	PBS_1_10-Stitching_Contrast_7_11_015_S03.czi - PBS_1_10-Stitching_Contrast_7_11_015_S03.czi #1:2766-3117	23508.7	235.823	3063	2785	20.323	145.61	0	65535		20	PBS_1_10-Stitching_Contrast_7_11_015_4.czi - PBS_1_10-Stitching_Contrast_7_11_015_4.czi #1:1115-1053	21823.2	191.701	1029	1072	113.279	157.361	0	65535		24	PBS_1_10-Stitching_Contrast_7_11_015_S05.czi - PBS_1_10-Stitching_Contrast_7_11_015_S05.czi #1:1157-3016	32414.1	245.339	2966	1189
7	PBS_1_10-Stitching_Contrast_7_11_015_S01.czi - PBS_1_10-Stitching_Contrast_7_11_015_S01.czi #1:1910-1810	27403.8	194.954	1765	1927	17.103	185.568	0	65535		12	PBS_1_10-Stitching_Contrast_7_11_015_S02.czi - PBS_1_10-Stitching_Contrast_7_11_015_S02.czi #1:2176-1989	13114.9	178.754	1980	2133	99.894	128.094	0	65535		2	PBS_1_10-Stitching_Contrast_7_11_015_S03.czi - PBS_1_10-Stitching_Contrast_7_11_015_S03.czi #1:1007-2694	30959.2	214.365	2642	1003	173.418	193.205	0	65535		32	PBS_1_10-Stitching_Contrast_7_11_015_4.czi - PBS_1_10-Stitching_Contrast_7_11_015_4.czi #1:3421-2317	18158.8	183.522	2282	3396	144.537	135.165	0	65535		4	PBS_1_10-Stitching_Contrast_7_11_015_S05.czi - PBS_1_10-Stitching_Contrast_7_11_015_S05.czi #1:2246-2286	34053.5	228.977	2232	2227
21	PBS_1_10-Stitching_Contrast_7_11_015_S01.czi - PBS_1_10-Stitching_Contrast_7_11_015_S01.czi #1:1516-3289	14527.9	182.652	3254	1543	37.255	124.142	0	65535		21	PBS_1_10-Stitching_Contrast_7_11_015_S02.czi - PBS_1_10-Stitching_Contrast_7_11_015_S02.czi #1:0713-1839	14880	172.353	1815	681	133.556	125.257	0	65535		54	PBS_1_10-Stitching_Contrast_7_11_015_S03.czi - PBS_1_10-Stitching_Contrast_7_11_015_S03.czi #1:3545-3949	20896.6	204.198	3936	3592	68.839	140.587	0	65535		1	PBS_1_10-Stitching_Contrast_7_11_015_4.czi - PBS_1_10-Stitching_Contrast_7_11_015_4.czi #1:0937-2693	14016.3	170.359	2652	944	13.201	121.98	0	65535		13	PBS_1_10-Stitching_Contrast_7_11_015_S05.czi - PBS_1_10-Stitching_Contrast_7_11_015_S05.czi #1:3374-3913	21546.5	206.901	3863	3373
17	PBS_1_10-Stitching_Contrast_7_11_015_S01.czi - PBS_1_10-Stitching_Contrast_7_11_015_S01.czi #1:2725-3170	11760.6	158.74	3154	2759	59.797	114.218	0	65535		19	PBS_1_10-Stitching_Contrast_7_11_015_S02.czi - PBS_1_10-Stitching_Contrast_7_11_015_S02.czi #1:0650-1237	17102.2	167.104	1226	611	107.103	150.268	0	65535		53	PBS_1_10-Stitching_Contrast_7_11_015_S03.czi - PBS_1_10-Stitching_Contrast_7_11_015_S03.czi #1:2131-4361	25554.8	199.997	4355	2083	100.62	163.141	0	65535		11	PBS_1_10-Stitching_Contrast_7_11_015_4.czi - PBS_1_10-Stitching_Contrast_7_11_015_4.czi #1:1928-2262	17114.8	168.067	2243	1891	112.19	138.265	0	65535		25	PBS_1_10-Stitching_Contrast_7_11_015_S05.czi - PBS_1_10-Stitching_Contrast_7_11_015_S05.czi #1:1193-3593	21777.1	206.85	3547	1229
4	PBS_1_10-Stitching_Contrast_7_11_015_S01.czi - PBS_1_10-Stitching_Contrast_7_11_015_S01.czi #1:1009-2760	14045.7	158.462	2749	971	115.241	134.018	0	65535		13	PBS_1_10-Stitching_Contrast_7_11_015_S02.czi - PBS_1_10-Stitching_Contrast_7_11_015_S02.czi #1:2906-1130	7458.89	161.606	1111	2944	67.659	108.255	0	65535		51	PBS_1_10-Stitching_Contrast_7_11_015_S03.czi - PBS_1_10-Stitching_Contrast_7_11_015_S03.czi #1:2883-2533	18485.8	195.823	2527	2931	83.395	145.706	0	65535		8	PBS_1_10-Stitching_Contrast_7_11_015_4.czi - PBS_1_10-Stitching_Contrast_7_11_015_4.czi #1:1940-3267	8393.87	154.985	3240	1967	46.606	89.444	0	65535		9	PBS_1_10-Stitching_Contrast_7_11_015_S05.czi - PBS_1_10-Stitching_Contrast_7_11_015_S05.czi #1:2975-2362	27986.6	204.198	2344	2927
18	PBS_1_10-Stitching_Contrast_7_11_015_S01.czi - PBS_1_10-Stitching_Contrast_7_11_015_S01.czi #1:3053-2858	9043.75	157.027	2850	3090	77.957	104.759	0	65535		20	PBS_1_10-Stitching_Contrast_7_11_015_S02.czi - PBS_1_10-Stitching_Contrast_7_11_015_S02.czi #1:0765-1272	9995.5	156.72	1264	802	72.512	126.735	0	65535		7	PBS_1_10-Stitching_Contrast_7_11_015_S03.czi - PBS_1_10-Stitching_Contrast_7_11_015_S03.czi #1:1661-2369	16653.6	193.79	2362	1616	105.945	134.882	0	65535		44	PBS_1_10-Stitching_Contrast_7_11_015_4.czi - PBS_1_10-Stitching_Contrast_7_11_015_4.czi #1:2588-3269	14578.2	152.145	3250	2622	61.02	135.036	0	65535		21	PBS_1_10-Stitching_Contrast_7_11_015_S05.czi - PBS_1_10-Stitching_Contrast_7_11_015_S05.czi #1:3165-1920	21592.6	194.685	1877	3198
6	PBS_1_10-Stitching_Contrast_7_11_015_S01.czi - PBS_1_10-Stitching_Contrast_7_11_015_S01.czi #1:0854-1763	14213.4	156.224	1744	817	100.574	142.578	0	65535		24	PBS_1_10-Stitching_Contrast_7_11_015_S02.czi - PBS_1_10-Stitching_Contrast_7_11_015_S02.czi #1:1389-3323	10079.4	154.985	3287	1374	164.678	105.919	0	65535		56	PBS_1_10-Stitching_Contrast_7_11_015_S03.czi - PBS_1_10-Stitching_Contrast_7_11_015_S03.czi #1:2063-2078	21244.6	186.502	2071	2018	98.842	151.99	0	65535		12	PBS_1_10-Stitching_Contrast_7_11_015_4.czi - PBS_1_10-Stitching_Contrast_7_11_015_4.czi #1:1951-2714	9144.37	140.348	2684	1966	23.199	83.514	0	65535		7	PBS_1_10-Stitching_Contrast_7_11_015_S05.czi - PBS_1_10-Stitching_Contrast_7_11_015_S05.czi #1:2177-1483	16163	183.385	1441	2167
8	PBS_1_10-Stitching_Contrast_7_11_015_S01.czi - PBS_1_10-Stitching_Contrast_7_11_015_S01.czi #1:0994-1574	12062.5	151.482	1571	958	99.335	121.143	0	65535		4	PBS_1_10-Stitching_Contrast_7_11_015_S02.czi - PBS_1_10-Stitching_Contrast_7_11_015_S02.czi #1:1690-3244	15634.7	154.768	3236	1727	72.284	124.647	0	65535		13	PBS_1_10-Stitching_Contrast_7_11_015_S03.czi - PBS_1_10-Stitching_Contrast_7_11_015_S03.czi #1:1827-2616	19207	184.172	2611	1783	98.31	151.746	0	65535		27	PBS_1_10-Stitching_Contrast_7_11_015_4.czi - PBS_1_10-Stitching_Contrast_7_11_015_4.czi #1:2708-3028	12146.4	139.554	3006	2677	112.426	123.423	0	65535		50	PBS_1_10-Stitching_Contrast_7_11_015_S05.czi - PBS_1_10-Stitching_Contrast_7_11_015_S05.czi #1:1694-2981	15819.2	181.593	2937	1684
16	PBS_1_10-Stitching_Contrast_7_11_015_S01.czi - PBS_1_10-Stitching_Contrast_7_11_015_S01.czi #1:2616-1625	11362.3	146.43	1621	2651	69.538	101.996	0	65535		39	PBS_1_10-Stitching_Contrast_7_11_015_S02.czi - PBS_1_10-Stitching_Contrast_7_11_015_S02.czi #1:1522-0719	12029	151.094	699	1490	116.565	99.67	0	65535		33	PBS_1_10-Stitching_Contrast_7_11_015_S03.czi - PBS_1_10-Stitching_Contrast_7_11_015_S03.czi #1:2751-3414	20586.4	182.342	3407	2707	91.931	167.473	0	65535		29	PBS_1_10-Stitching_Contrast_7_11_015_4.czi - PBS_1_10-Stitching_Contrast_7_11_015_4.czi #1:3325-3046	8259.7	139.057	3013	3317	166.373	90.714	0	65535		23	PBS_1_10-Stitching_Contrast_7_11_015_S05.czi - PBS_1_10-Stitching_Contrast_7_11_015_S05.czi #1:1325-2861	10301.6	167.154	2834	1290
27	PBS_1_10-Stitching_Contrast_7_11_015_S01.czi - PBS_1_10-Stitching_Contrast_7_11_015_S01.czi #1:0661-3435	7748.19	140.079	3411	684	52.125	96.841	0	65535		14	PBS_1_10-Stitching_Contrast_7_11_015_S02.czi - PBS_1_10-Stitching_Contrast_7_11_015_S02.czi #1:3021-0976	11626.5	148.689	967	3055	67.319	111.642	0	65535		55	PBS_1_10-Stitching_Contrast_7_11_015_S03.czi - PBS_1_10-Stitching_Contrast_7_11_015_S03.czi #1:3441-2269	17098	174.817	2228	3451	13.548	143.257	0	65535		5	PBS_1_10-Stitching_Contrast_7_11_015_4.czi - PBS_1_10-Stitching_Contrast_7_11_015_4.czi #1:1147-2680	6624.53	113.361	2654	1158	16.798	86.982	0	65535		32	PBS_1_10-Stitching_Contrast_7_11_015_S05.czi - PBS_1_10-Stitching_Contrast_7_11_015_S05.czi #1:3570-3536	12188.3	165.908	3503	3551
33	PBS_1_10-Stitching_Contrast_7_11_015_S01.czi - PBS_1_10-Stitching_Contrast_7_11_015_S01.czi #1:1483-1315	9320.47	134.334	1297	1508	52.431	93.553	0	65535		10	PBS_1_10-Stitching_Contrast_7_11_015_S02.czi - PBS_1_10-Stitching_Contrast_7_11_015_S02.czi #1:2520-1694	7127.66	141.048	1664	2510	152.319	106.067	0	65535		4	PBS_1_10-Stitching_Contrast_7_11_015_S03.czi - PBS_1_10-Stitching_Contrast_7_11_015_S03.czi #1:0914-2716	14003.8	170.679	2689	951	59.744	122.248	0	65535		33	PBS_1_10-Stitching_Contrast_7_11_015_4.czi - PBS_1_10-Stitching_Contrast_7_11_015_4.czi #1:2703-1548	7299.57	111.403	1526	2715	36.027	94.19	0	65535		1	PBS_1_10-Stitching_Contrast_7_11_015_S05.czi - PBS_1_10-Stitching_Contrast_7_11_015_S05.czi #1:1366-1712	13320.3	165.87	1681	1333
35	PBS_1_10-Stitching_Contrast_7_11_015_S01.czi - PBS_1_10-Stitching_Contrast_7_11_015_S01.czi #1:2073-3475	7517.59	131.192	3454	2047	124.186	93.924	0	65535		28	PBS_1_10-Stitching_Contrast_7_11_015_S02.czi - PBS_1_10-Stitching_Contrast_7_11_015_S02.czi #1:0747-2394	9798.44	131.956	2368	771	41.855	104.988	0	65535		21	PBS_1_10-Stitching_Contrast_7_11_015_S03.czi - PBS_1_10-Stitching_Contrast_7_11_015_S03.czi #1:3233-1807	14628.5	168.677	1772	3215	146.889	123.181	0	65535		31	PBS_1_10-Stitching_Contrast_7_11_015_4.czi - PBS_1_10-Stitching_Contrast_7_11_015_4.czi #1:3602-2150	7764.96	108.852	2125	3593	163.61	94.19	0	65535		41	PBS_1_10-Stitching_Contrast_7_11_015_S05.czi - PBS_1_10-Stitching_Contrast_7_11_015_S05.czi #1:1889-4346	14569.8	165.351	4353	1849
3	PBS_1_10-Stitching_Contrast_7_11_015_S01.czi - PBS_1_10-Stitching_Contrast_7_11_015_S01.czi #1:0245-2668	9546.88	130.615	2637	249	13.601	103.719	0	65535		8	PBS_1_10-Stitching_Contrast_7_11_015_S02.czi - PBS_1_10-Stitching_Contrast_7_11_015_S02.czi #1:3148-2618	7299.57	122.721	2590	3162	25.71	89.977	0	65535		49	PBS_1_10-Stitching_Contrast_7_11_015_S03.czi - PBS_1_10-Stitching_Contrast_7_11_015_S03.czi #1:1744-2236	15437.7	165.401	2221	1781	68.199	131.758	0	65535		36	PBS_1_10-Stitching_Contrast_7_11_015_4.czi - PBS_1_10-Stitching_Contrast_7_11_015_4.czi #1:3303-2025	6293.31	99.41	2004	3313	32.381	86.873	0	65535		2	PBS_1_10-Stitching_Contrast_7_11_015_S05.czi - PBS_1_10-Stitching_Contrast_7_11_015_S05.czi #1:1433-1565	15270	163.617	1526	1435
22	PBS_1_10-Stitching_Contrast_7_11_015_S01.czi - PBS_1_10-Stitching_Contrast_7_11_015_S01.czi #1:1471-2707	9370.78	123.198	2697	1444	111.448	102.331	0	65535		7	PBS_1_10-Stitching_Contrast_7_11_015_S02.czi - PBS_1_10-Stitching_Contrast_7_11_015_S02.czi #1:3091-2104	6163.33	120.879	2089	3068	128.811	94.479	0	65535		12	PBS_1_10-Stitching_Contrast_7_11_015_S03.czi - PBS_1_10-Stitching_Contrast_7_11_015_S03.czi #1:1735-2718	14716.5	158.74	2680	1731	173.333	125.758	0	65535		41	PBS_1_10-Stitching_Contrast_7_11_015_4.czi - PBS_1_10-Stitching_Contrast_7_11_015_4.czi #1:1653-0921	4741.99	93.767	915	1633	121.608	73.162	0	65535		17	PBS_1_10-Stitching_Contrast_7_11_015_S05.czi - PBS_1_10-Stitching_Contrast_7_11_015_S05.czi #1:2872-3891	11379.1	163.091	3857	2854
29	PBS_1_10-Stitching_Contrast_7_11_015_S01.czi - PBS_1_10-Stitching_Contrast_7_11_015_S01.czi #1:1683-4112	4871.97	119.396	4102	1711	67.834	60.023	0	65535		9	PBS_1_10-Stitching_Contrast_7_11_015_S02.czi - PBS_1_10-Stitching_Contrast_7_11_015_S02.czi #1:3362-2474	6427.48	112.097	2447	3356	170.538	76.31	0	65535		31	PBS_1_10-Stitching_Contrast_7_11_015_S03.czi - PBS_1_10-Stitching_Contrast_7_11_015_S03.czi #1:3291-3875	10750.2	149.812	3839	3294	10.235	111.718	0	65535		14	PBS_1_10-Stitching_Contrast_7_11_015_4.czi - PBS_1_10-Stitching_Contrast_7_11_015_4.czi #1:1684-1653	4087.93	90.652	1632	1685	18.435	68.082	0	65535		26	PBS_1_10-Stitching_Contrast_7_11_015_S05.czi - PBS_1_10-Stitching_Contrast_7_11_015_S05.czi #1:1589-3513	11039.5	159.924	3475	1571
23	PBS_1_10-Stitching_Contrast_7_11_015_S01.czi - PBS_1_10-Stitching_Contrast_7_11_015_S01.czi #1:1527-3952	6041.74	106.889	3927	1532	16.699	83.824	0	65535		22	PBS_1_10-Stitching_Contrast_7_11_015_S02.czi - PBS_1_10-Stitching_Contrast_7_11_015_S02.czi #1:2297-0617	7505.01	111.947	597	2317	39.806	98.286	0	65535		1	PBS_1_10-Stitching_Contrast_7_11_015_S03.czi - PBS_1_10-Stitching_Contrast_7_11_015_S03.czi #1:1236-2811	9110.83	134.723	2799	1267	65.772	94.678	0	65535		19	PBS_1_10-Stitching_Contrast_7_11_015_4.czi - PBS_1_10-Stitching_Contrast_7_11_015_4.czi #1:1232-1544	3983.11	89.277	1527	1216	143.393	69.112	0	65535		36	PBS_1_10-Stitching_Contrast_7_11_015_S05.czi - PBS_1_10-Stitching_Contrast_7_11_015_S05.czi #1:2653-3837	10896.9	158.423	3828	2616
10	PBS_1_10-Stitching_Contrast_7_11_015_S01.czi - PBS_1_10-Stitching_Contrast_7_11_015_S01.czi #1:1423-1225	3995.68	96.846	1221	1446	76.551	62.858	0	65535		23	PBS_1_10-Stitching_Contrast_7_11_015_S02.czi - PBS_1_10-Stitching_Contrast_7_11_015_S02.czi #1:2633-3007	7161.21	110.818	3004	2607	106.091	86.89	0	65535		20	PBS_1_10-Stitching_Contrast_7_11_015_S03.czi - PBS_1_10-Stitching_Contrast_7_11_015_S03.czi #1:2620-2104	6196.88	134.146	2076	2639	31.264	67.889	0	65535		42	PBS_1_10-Stitching_Contrast_7_11_015_4.czi - PBS_1_10-Stitching_Contrast_7_11_015_4.czi #1:1710-0814	4142.43	88.143	815	1732	87.337	68.552	0	65535		11	PBS_1_10-Stitching_Contrast_7_11_015_S05.czi - PBS_1_10-Stitching_Contrast_7_11_015_S05.czi #1:3799-2630	10490.2	150.608	2594	3815
15	PBS_1_10-Stitching_Contrast_7_11_015_S01.czi - PBS_1_10-Stitching_Contrast_7_11_015_S01.czi #1:3105-1864	5505.07	93.789	1851	3123	53.881	81.905	0	65535		17	PBS_1_10-Stitching_Contrast_7_11_015_S02.czi - PBS_1_10-Stitching_Contrast_7_11_015_S02.czi #1:2284-1467	5031.29	110.742	1449	2259	109.44	96.142	0	65535		18	PBS_1_10-Stitching_Contrast_7_11_015_S03.czi - PBS_1_10-Stitching_Contrast_7_11_015_S03.czi #1:2508-1702	11345.6	132.638	1702	2540	81.119	112.619	0	65535		37	PBS_1_10-Stitching_Contrast_7_11_015_4.czi - PBS_1_10-Stitching_Contrast_7_11_015_4.czi #1:3293-1122	4238.86	86.413	1105	3281	143.673	66.848	0	65535		22	PBS_1_10-Stitching_Contrast_7_11_015_S05.czi - PBS_1_10-Stitching_Contrast_7_11_015_S05.czi #1:2445-3744	13161	140.914	3729	2417
14	PBS_1_10-Stitching_Contrast_7_11_015_S01.czi - PBS_1_10-Stitching_Contrast_7_11_015_S01.czi #1:2169-2799	5077.41	92.597	2781	2183	35.096	79.459	0	65535		30	PBS_1_10-Stitching_Contrast_7_11_015_S02.czi - PBS_1_10-Stitching_Contrast_7_11_015_S02.czi #1:0953-2940	6876.1	109.275	2939	979	77.005	90.657	0	65535		32	PBS_1_10-Stitching_Contrast_7_11_015_S03.czi - PBS_1_10-Stitching_Contrast_7_11_015_S03.czi #1:3180-3929	7597.25	131	3901	3168	155.037	74.78	0	65535		28	PBS_1_10-Stitching_Contrast_7_11_015_4.czi - PBS_1_10-Stitching_Contrast_7_11_015_4.czi #1:2732-3302	4741.99	85.56	3293	2713	111.038	74.464	0	65535		10	PBS_1_10-Stitching_Contrast_7_11_015_S05.czi - PBS_1_10-Stitching_Contrast_7_11_015_S05.czi #1:3357-2799	6716.78	136.378	2776	3341
34	PBS_1_10-Stitching_Contrast_7_11_015_S01.czi - PBS_1_10-Stitching_Contrast_7_11_015_S01.czi #1:2302-0991	4385.61	88.071	978	2282	107.592	72.726	0	65535		29	PBS_1_10-Stitching_Contrast_7_11_015_S02.czi - PBS_1_10-Stitching_Contrast_7_11_015_S02.czi #1:0867-2959	6586.8	108.059	2933	875	9.819	82.397	0	65535		16	PBS_1_10-Stitching_Contrast_7_11_015_S03.czi - PBS_1_10-Stitching_Contrast_7_11_015_S03.czi #1:2011-1931	9618.15	130.823	1907	1991	140.08	99.051	0	65535		35	PBS_1_10-Stitching_Contrast_7_11_015_4.czi - PBS_1_10-Stitching_Contrast_7_11_015_4.czi #1:2563-2349	3387.74	84.425	2338	2579	50.906	56.161	0	65535		37	PBS_1_10-Stitching_Contrast_7_11_015_S05.czi - PBS_1_10-Stitching_Contrast_7_11_015_S05.czi #1:2685-3720	9014.4	134.723	3692	2703
5	PBS_1_10-Stitching_Contrast_7_11_015_S01.czi - PBS_1_10-Stitching_Contrast_7_11_015_S01.czi #1:0823-1953	4289.18	78.373	1937	812	146.725	73.714	0	65535		36	PBS_1_10-Stitching_Contrast_7_11_015_S02.czi - PBS_1_10-Stitching_Contrast_7_11_015_S02.czi #1:1776-3758	7140.24	105.706	3741	1799	58.465	92.868	0	65535		42	PBS_1_10-Stitching_Contrast_7_11_015_S03.czi - PBS_1_10-Stitching_Contrast_7_11_015_S03.czi #1:1208-3327	9018.59	128.348	3301	1228	33.944	96.199	0	65535		4	PBS_1_10-Stitching_Contrast_7_11_015_4.czi - PBS_1_10-Stitching_Contrast_7_11_015_4.czi #1:0818-2827	2033.48	81.546	2812	805	141.116	42.181	0	65535		39	PBS_1_10-Stitching_Contrast_7_11_015_S05.czi - PBS_1_10-Stitching_Contrast_7_11_015_S05.czi #1:1700-4029	9655.89	130.856	3999	1697
11	PBS_1_10-Stitching_Contrast_7_11_015_S01.czi - PBS_1_10-Stitching_Contrast_7_11_015_S01.czi #1:1019-2370	3815.4	75.983	2367	1037	75.964	65.456	0	65535		16	PBS_1_10-Stitching_Contrast_7_11_015_S02.czi - PBS_1_10-Stitching_Contrast_7_11_015_S02.czi #1:2271-1597	5886.61	104.929	1592	2297	84.401	81.499	0	65535		8	PBS_1_10-Stitching_Contrast_7_11_015_S03.czi - PBS_1_10-Stitching_Contrast_7_11_015_S03.czi #1:1545-2626	8775.41	124.501	2604	1522	126.304	92.665	0	65535		21	PBS_1_10-Stitching_Contrast_7_11_015_4.czi - PBS_1_10-Stitching_Contrast_7_11_015_4.czi #1:1369-1018	3907.64	76.67	1003	1379	34.114	67.571	0	65535		19	PBS_1_10-Stitching_Contrast_7_11_015_S05.czi - PBS_1_10-Stitching_Contrast_7_11_015_S05.czi #1:2971-3176	8670.59	129.26	3149	2951
2	PBS_1_10-Stitching_Contrast_7_11_015_S01.czi - PBS_1_10-Stitching_Contrast_7_11_015_S01.czi #1:0361-3019	3823.78	75.54	3003	371	32.829	70.421	0	65535		33	PBS_1_10-Stitching_Contrast_7_11_015_S02.czi - PBS_1_10-Stitching_Contrast_7_11_015_S02.czi #1:1460-1619	4503.01	100.396	1618	1436	101.768	67.571	0	65535		30	PBS_1_10-Stitching_Contrast_7_11_015_S03.czi - PBS_1_10-Stitching_Contrast_7_11_015_S03.czi #1:3473-3172	9173.72	120.879	3156	3446	128.811	109.514	0	65535		34	PBS_1_10-Stitching_Contrast_7_11_015_4.czi - PBS_1_10-Stitching_Contrast_7_11_015_4.czi #1:2650-1829	2968.46	73.515	1826	2633	102.875	60.382	0	65535		40	PBS_1_10-Stitching_Contrast_7_11_015_S05.czi - PBS_1_10-Stitching_Contrast_7_11_015_S05.czi #1:1730-4106	7316.34	118.355	4094	1754
28	PBS_1_10-Stitching_Contrast_7_11_015_S01.czi - PBS_1_10-Stitching_Contrast_7_11_015_S01.czi #1:1140-3828	2804.95	75.512	3810	1136	167.471	58.971	0	65535		6	PBS_1_10-Stitching_Contrast_7_11_015_S02.czi - PBS_1_10-Stitching_Contrast_7_11_015_S02.czi #1:3175-3040	4435.92	92.71	3020	3187	30.53	70.655	0	65535		3	PBS_1_10-Stitching_Contrast_7_11_015_S03.czi - PBS_1_10-Stitching_Contrast_7_11_015_S03.czi #1:1093-2570	7605.64	110.988	2550	1074	142.496	94.113	0	65535		39	PBS_1_10-Stitching_Contrast_7_11_015_4.czi - PBS_1_10-Stitching_Contrast_7_11_015_4.czi #1:3062-0535	1924.47	67.819	526	3077	61.113	41.771	0	65535		15	PBS_1_10-Stitching_Contrast_7_11_015_S05.czi - PBS_1_10-Stitching_Contrast_7_11_015_S05.czi #1:2787-4260	6968.34	117.216	4253	2760
26	PBS_1_10-Stitching_Contrast_7_11_015_S01.czi - PBS_1_10-Stitching_Contrast_7_11_015_S01.czi #1:0771-3495	3052.32	70.457	3485	785	54.462	61.053	0	65535		25	PBS_1_10-Stitching_Contrast_7_11_015_S02.czi - PBS_1_10-Stitching_Contrast_7_11_015_S02.czi #1:2290-1008	3593.18	87.952	987	2294	12.095	63.476	0	65535		27	PBS_1_10-Stitching_Contrast_7_11_015_S03.czi - PBS_1_10-Stitching_Contrast_7_11_015_S03.czi #1:3745-3203	6620.34	110.268	3201	3771	74.932	86.873	0	65535		38	PBS_1_10-Stitching_Contrast_7_11_015_4.czi - PBS_1_10-Stitching_Contrast_7_11_015_4.czi #1:2940-0693	1765.14	64.751	688	2926	108.435	41.208	0	65535		3	PBS_1_10-Stitching_Contrast_7_11_015_S05.czi - PBS_1_10-Stitching_Contrast_7_11_015_S05.czi #1:1589-1857	5228.35	102.83	1843	1569
25	PBS_1_10-Stitching_Contrast_7_11_015_S01.czi - PBS_1_10-Stitching_Contrast_7_11_015_S01.czi #1:0738-3615	2679.16	62.175	3601	733	162.759	59.251	0	65535		26	PBS_1_10-Stitching_Contrast_7_11_015_S02.czi - PBS_1_10-Stitching_Contrast_7_11_015_S02.czi #1:3095-2337	2825.91	75.512	2329	3080	130.601	60.326	0	65535		39	PBS_1_10-Stitching_Contrast_7_11_015_S03.czi - PBS_1_10-Stitching_Contrast_7_11_015_S03.czi #1:2369-3147	6666.46	102.708	3140	2392	66.501	89.282	0	65535		3	PBS_1_10-Stitching_Contrast_7_11_015_4.czi - PBS_1_10-Stitching_Contrast_7_11_015_4.czi #1:0933-1840	2217.96	62.41	1828	944	48.991	52.924	0	65535		8	PBS_1_10-Stitching_Contrast_7_11_015_S05.czi - PBS_1_10-Stitching_Contrast_7_11_015_S05.czi #1:2829-1993	6855.14	101.909	1970	2821
9	PBS_1_10-Stitching_Contrast_7_11_015_S01.czi - PBS_1_10-Stitching_Contrast_7_11_015_S01.czi #1:1296-1707	1739.99	54.522	1701	1309	55.713	46.332	0	65535		27	PBS_1_10-Stitching_Contrast_7_11_015_S02.czi - PBS_1_10-Stitching_Contrast_7_11_015_S02.czi #1:2007-1715	3236.8	74.534	1708	1990	110.925	61.978	0	65535		46	PBS_1_10-Stitching_Contrast_7_11_015_S03.czi - PBS_1_10-Stitching_Contrast_7_11_015_S03.czi #1:0955-3385	6167.53	100.082	3369	935	120.763	85.01	0	65535		10	PBS_1_10-Stitching_Contrast_7_11_015_4.czi - PBS_1_10-Stitching_Contrast_7_11_015_4.czi #1:1560-2516	1878.35	62.377	2502	1565	23.199	39.376	0	65535		6	PBS_1_10-Stitching_Contrast_7_11_015_S05.czi - PBS_1_10-Stitching_Contrast_7_11_015_S05.czi #1:2126-1667	6092.06	97.794	1645	2123
13	PBS_1_10-Stitching_Contrast_7_11_015_S01.czi - PBS_1_10-Stitching_Contrast_7_11_015_S01.czi #1:1894-2320	1790.3	52.843	2311	1901	35.538	45.786	0	65535		34	PBS_1_10-Stitching_Contrast_7_11_015_S02.czi - PBS_1_10-Stitching_Contrast_7_11_015_S02.czi #1:2254-1211	2620.47	73.828	1203	2238	123.69	50.53	0	65535		25	PBS_1_10-Stitching_Contrast_7_11_015_S03.czi - PBS_1_10-Stitching_Contrast_7_11_015_S03.czi #1:3107-3062	3312.27	87.474	3054	3128	73.686	64.467	0	65535		16	PBS_1_10-Stitching_Contrast_7_11_015_4.czi - PBS_1_10-Stitching_Contrast_7_11_015_4.czi #1:1256-2117	2243.12	61.972	2115	1241	97.595	51.19	0	65535		33	PBS_1_10-Stitching_Contrast_7_11_015_S05.czi - PBS_1_10-Stitching_Contrast_7_11_015_S05.czi #1:3728-2961	4322.72	87.186	2955	3707
12	PBS_1_10-Stitching_Contrast_7_11_015_S01.czi - PBS_1_10-Stitching_Contrast_7_11_015_S01.czi #1:0392-1629	825.971	36.457	1625	384	128.157	32.762	0	65535		31	PBS_1_10-Stitching_Contrast_7_11_015_S02.czi - PBS_1_10-Stitching_Contrast_7_11_015_S02.czi #1:1287-2884	1995.75	57.04	2879	1274	111.038	47.095	0	65535		6	PBS_1_10-Stitching_Contrast_7_11_015_S03.czi - PBS_1_10-Stitching_Contrast_7_11_015_S03.czi #1:1370-2102	3765.08	85.731	2083	1385	40.156	71.239	0	65535		24	PBS_1_10-Stitching_Contrast_7_11_015_4.czi - PBS_1_10-Stitching_Contrast_7_11_015_4.czi #1:0970-2427	2226.35	61.905	2415	980	34.216	49.449	0	65535		46	PBS_1_10-Stitching_Contrast_7_11_015_S05.czi - PBS_1_10-Stitching_Contrast_7_11_015_S05.czi #1:1015-3563	2565.96	82.542	3543	1020
											38	PBS_1_10-Stitching_Contrast_7_11_015_S02.czi - PBS_1_10-Stitching_Contrast_7_11_015_S02.czi #1:2224-2845	754.694	51.354	2841	2213	113.499	23.341	0	65535		5	PBS_1_10-Stitching_Contrast_7_11_015_S03.czi - PBS_1_10-Stitching_Contrast_7_11_015_S03.czi #1:1013-2912	3907.64	83.376	2893	1007	155.323	69.425	0	65535		23	PBS_1_10-Stitching_Contrast_7_11_015_4.czi - PBS_1_10-Stitching_Contrast_7_11_015_4.czi #1:1834-2715	2402.44	61.463	2709	1848	60.018	54.391	0	65535		29	PBS_1_10-Stitching_Contrast_7_11_015_S05.czi - PBS_1_10-Stitching_Contrast_7_11_015_S05.czi #1:2557-1670	3358.39	79.092	1661	2575
											37	PBS_1_10-Stitching_Contrast_7_11_015_S02.czi - PBS_1_10-Stitching_Contrast_7_11_015_S02.czi #1:2349-3049	1484.23	47.934	3045	2360	70.017	43	0	65535		14	PBS_1_10-Stitching_Contrast_7_11_015_S03.czi - PBS_1_10-Stitching_Contrast_7_11_015_S03.czi #1:1850-2255	3220.03	81.288	2240	1863	40.914	62.276	0	65535		6	PBS_1_10-Stitching_Contrast_7_11_015_4.czi - PBS_1_10-Stitching_Contrast_7_11_015_4.czi #1:1399-3152	1920.28	54.522	3145	1388	124.287	47.095	0	65535		34	PBS_1_10-Stitching_Contrast_7_11_015_S05.czi - PBS_1_10-Stitching_Contrast_7_11_015_S05.czi #1:3850-2897	4025.03	78.8	2887	3868
											32	PBS_1_10-Stitching_Contrast_7_11_015_S02.czi - PBS_1_10-Stitching_Contrast_7_11_015_S02.czi #1:1384-2058	1207.51	45.786	2048	1379	153.435	38.585	0	65535		35	PBS_1_10-Stitching_Contrast_7_11_015_S03.czi - PBS_1_10-Stitching_Contrast_7_11_015_S03.czi #1:2516-3410	3588.99	80.771	3394	2523	30.466	63.607	0	65535		15	PBS_1_10-Stitching_Contrast_7_11_015_4.czi - PBS_1_10-Stitching_Contrast_7_11_015_4.czi #1:1261-2242	1471.65	52.325	2231	1255	149.421	39.918	0	65535		42	PBS_1_10-Stitching_Contrast_7_11_015_S05.czi - PBS_1_10-Stitching_Contrast_7_11_015_S05.czi #1:2066-3168	3190.68	73.97	3157	2081
Luminal colony size measurements PBS for Figure 9C											35	PBS_1_10-Stitching_Contrast_7_11_015_S02.czi - PBS_1_10-Stitching_Contrast_7_11_015_S02.czi #1:2144-0854	830.163	42.213	847	2138	129.094	36.857	0	65535		24	PBS_1_10-Stitching_Contrast_7_11_015_S03.czi - PBS_1_10-Stitching_Contrast_7_11_015_S03.czi #1:3145-2455	2725.28	68.066	2447	3161	68.839	55.859	0	65535		13	PBS_1_10-Stitching_Contrast_7_11_015_4.czi - PBS_1_10-Stitching_Contrast_7_11_015_4.czi #1:2212-1826	1463.27	51.842	1814	2215	9.09	40.952	0	65535		45	PBS_1_10-Stitching_Contrast_7_11_015_S05.czi - PBS_1_10-Stitching_Contrast_7_11_015_S05.czi #1:1819-3341	3291.3	72.017	3335	1836
											40	PBS_1_10-Stitching_Contrast_7_11_015_S02.czi - PBS_1_10-Stitching_Contrast_7_11_015_S02.czi #1:2955-2861	872.091	39.758	2854	2950	145.491	32.762	0	65535		38	PBS_1_10-Stitching_Contrast_7_11_015_S03.czi - PBS_1_10-Stitching_Contrast_7_11_015_S03.czi #1:1840-3015	2356.32	67.073	3006	1827	121.264	53.387	0	65535		2	PBS_1_10-Stitching_Contrast_7_11_015_4.czi - PBS_1_10-Stitching_Contrast_7_11_015_4.czi #1:0726-1738	1454.88	48.195	1735	715	102.265	40.952	0	65535		47	PBS_1_10-Stitching_Contrast_7_11_015_S05.czi - PBS_1_10-Stitching_Contrast_7_11_015_S05.czi #1:1131-2631	2582.73	72.017	2629	1148
																						17	PBS_1_10-Stitching_Contrast_7_11_015_S03.czi - PBS_1_10-Stitching_Contrast_7_11_015_S03.czi #1:2283-1815	2737.86	66.666	1801	2292	42.51	57.079	0	65535		7	PBS_1_10-Stitching_Contrast_7_11_015_4.czi - PBS_1_10-Stitching_Contrast_7_11_015_4.czi #1:1517-3152	1362.64	47.14	3145	1508	124.38	40.952	0	65535		28	PBS_1_10-Stitching_Contrast_7_11_015_S05.czi - PBS_1_10-Stitching_Contrast_7_11_015_S05.czi #1:0846-2285	3287.11	71.315	2274	858
																						41	PBS_1_10-Stitching_Contrast_7_11_015_S03.czi - PBS_1_10-Stitching_Contrast_7_11_015_S03.czi #1:1715-4277	2763.02	65.938	4264	1707	143.842	59.363	0	65535		17	PBS_1_10-Stitching_Contrast_7_11_015_4.czi - PBS_1_10-Stitching_Contrast_7_11_015_4.czi #1:1072-1691	964.331	39.758	1683	1067	145.491	33.882	0	65535		48	PBS_1_10-Stitching_Contrast_7_11_015_S05.czi - PBS_1_10-Stitching_Contrast_7_11_015_S05.czi #1:2992-2636	3022.97	69.979	2629	2976
																						23	PBS_1_10-Stitching_Contrast_7_11_015_S03.czi - PBS_1_10-Stitching_Contrast_7_11_015_S03.czi #1:3287-2241	1501	59.803	2233	3276	128.047	39.907	0	65535		25	PBS_1_10-Stitching_Contrast_7_11_015_4.czi - PBS_1_10-Stitching_Contrast_7_11_015_4.czi #1:0835-1606	624.719	35.819	1598	832	149.036	26.619	0	65535		16	PBS_1_10-Stitching_Contrast_7_11_015_S05.czi - PBS_1_10-Stitching_Contrast_7_11_015_S05.czi #1:2713-4289	2423.41	67.354	4286	2729
																						43	PBS_1_10-Stitching_Contrast_7_11_015_S03.czi - PBS_1_10-Stitching_Contrast_7_11_015_S03.czi #1:1207-3736	1786.11	55.134	3725	1213	31.329	44.036	0	65535		18	PBS_1_10-Stitching_Contrast_7_11_015_4.czi - PBS_1_10-Stitching_Contrast_7_11_015_4.czi #1:0866-1556	368.961	35.76	1548	864	166.759	28.667	0	65535		31	PBS_1_10-Stitching_Contrast_7_11_015_S05.czi - PBS_1_10-Stitching_Contrast_7_11_015_S05.czi #1:2446-1933	2117.34	64.264	1925	2433
																						22	PBS_1_10-Stitching_Contrast_7_11_015_S03.czi - PBS_1_10-Stitching_Contrast_7_11_015_S03.czi #1:3406-1686	1874.16	54.407	1674	3414	19.799	48.84	0	65535													30	PBS_1_10-Stitching_Contrast_7_11_015_S05.czi - PBS_1_10-Stitching_Contrast_7_11_015_S05.czi #1:2575-1934	2062.83	63.608	1924	2587
																						28	PBS_1_10-Stitching_Contrast_7_11_015_S03.czi - PBS_1_10-Stitching_Contrast_7_11_015_S03.czi #1:3645-3583	1752.57	54.097	3572	3654	29.476	44.884	0	65535													44	PBS_1_10-Stitching_Contrast_7_11_015_S05.czi - PBS_1_10-Stitching_Contrast_7_11_015_S05.czi #1:1715-3397	2322.78	63.608	3384	1707
																						10	PBS_1_10-Stitching_Contrast_7_11_015_S03.czi - PBS_1_10-Stitching_Contrast_7_11_015_S03.czi #1:1435-2080	1404.57	53.238	2076	1423	112.62	38.905	0	65535													27	PBS_1_10-Stitching_Contrast_7_11_015_S05.czi - PBS_1_10-Stitching_Contrast_7_11_015_S05.czi #1:0986-1855	1823.84	56.226	1848	976
																						9	PBS_1_10-Stitching_Contrast_7_11_015_S03.czi - PBS_1_10-Stitching_Contrast_7_11_015_S03.czi #1:1479-2075	1157.2	49.313	2067	1487	48.366	36.47	0	65535													49	PBS_1_10-Stitching_Contrast_7_11_015_S05.czi - PBS_1_10-Stitching_Contrast_7_11_015_S05.czi #1:3006-1903	1228.47	47.977	1894	2999
																						26	PBS_1_10-Stitching_Contrast_7_11_015_S03.czi - PBS_1_10-Stitching_Contrast_7_11_015_S03.czi #1:3630-2376	1438.11	47.14	2369	3621	124.38	40.952	0	65535													35	PBS_1_10-Stitching_Contrast_7_11_015_S05.czi - PBS_1_10-Stitching_Contrast_7_11_015_S05.czi #1:2603-3045	1224.28	46.693	3034	2604
																						11	PBS_1_10-Stitching_Contrast_7_11_015_S03.czi - PBS_1_10-Stitching_Contrast_7_11_015_S03.czi #1:0868-2652	1282.98	46.693	2644	860	127.875	39.85	0	65535													43	PBS_1_10-Stitching_Contrast_7_11_015_S05.czi - PBS_1_10-Stitching_Contrast_7_11_015_S05.czi #1:2057-3223	1203.32	45.786	3218	2047
																						34	PBS_1_10-Stitching_Contrast_7_11_015_S03.czi - PBS_1_10-Stitching_Contrast_7_11_015_S03.czi #1:2767-3762	1421.34	46.423	3755	2758	131.424	40.952	0	65535
																						15	PBS_1_10-Stitching_Contrast_7_11_015_S03.czi - PBS_1_10-Stitching_Contrast_7_11_015_S03.czi #1:1894-1871	926.596	46.015	1861	1890	159.146	30.714	0	65535
																						45	PBS_1_10-Stitching_Contrast_7_11_015_S03.czi - PBS_1_10-Stitching_Contrast_7_11_015_S03.czi #1:1123-3360	1069.15	46.015	3357	1134	69.146	32.966	0	65535
																						29	PBS_1_10-Stitching_Contrast_7_11_015_S03.czi - PBS_1_10-Stitching_Contrast_7_11_015_S03.czi #1:3573-3443	1085.92	44.297	3434	3579	33.69	36.197	0	65535
																						47	PBS_1_10-Stitching_Contrast_7_11_015_S03.czi - PBS_1_10-Stitching_Contrast_7_11_015_S03.czi #1:1158-3524	620.526	36.914	3520	1150	123.69	23.595	0	65535
																						44	PBS_1_10-Stitching_Contrast_7_11_015_S03.czi - PBS_1_10-Stitching_Contrast_7_11_015_S03.czi #1:1060-3661	473.78	29.317	3660	1053	102.095	25.253	0	65535
[truncated: 54 more columns]

## Sheet: Luminal Colony Size Bleo
		Area	Feret										Area	Feret										Area	Feret
6	Bleo_1_10-StitchingCropSlice_3_7_contrast_7_11_015_S02.czi - Bleo_1_10-StitchingCropSlice_3_7_contrast_7_11_015_S02.czi #1:1136-1201	27789.5	237.471	1192	1190	60.562	191.686	0	65535		5	Bleo_1_10-StitchingCropSlice_3_7_contrast_7_11_015_S02.czi - Bleo_1_10-StitchingCropSlice_3_7_contrast_7_11_015_S02.czi #1:0746-2910	18976.4	222.174	2896	797	70.062	129.104	0	65535		2	Bleo_1_10-StitchingCropSlice_3_7_contrast_7_11_015_S04.czi - Bleo_1_10-StitchingCropSlice_3_7_contrast_7_11_015_S04.czi #1:0636-2376	19575.9	193.692	2360	590	103.449	149.305	0	65535		Bleo 5		Area	Feret								Bleo 6		Area	Feret
3	Bleo_1_10-StitchingCropSlice_3_7_contrast_7_11_015_S02.czi - Bleo_1_10-StitchingCropSlice_3_7_contrast_7_11_015_S02.czi #1:1374-3470	27244.4	216.39	3445	1327	119.476	169.916	0	65535		11	Bleo_1_10-StitchingCropSlice_3_7_contrast_7_11_015_S02.czi - Bleo_1_10-StitchingCropSlice_3_7_contrast_7_11_015_S02.czi #1:2533-2964	19458.5	190.901	2921	2553	22.714	148.195	0	65535		20	Bleo_1_10-StitchingCropSlice_3_7_contrast_7_11_015_S04.czi - Bleo_1_10-StitchingCropSlice_3_7_contrast_7_11_015_S04.czi #1:2269-3218	16930.3	192.302	3193	2311	63.435	140.466	0	65535		7	Bleo_1_10-StitchingCropSlice_3_7_contrast_7_11_015_S05.czi - Bleo_1_10-StitchingCropSlice_3_7_contrast_7_11_015_S05.czi #1:2287-2178	29059.9	212.568	2169	2237	103.367	194.254	0	65535		22	Bleo_1_10-StitchingCropSlice_3_7_contrast_7_11_015_S06.czi - Bleo_1_10-StitchingCropSlice_3_7_contrast_7_11_015_S06.czi #1:3495-3409	31693	255.649	3358	3540
11	Bleo_1_10-StitchingCropSlice_3_7_contrast_7_11_015_S02.czi - Bleo_1_10-StitchingCropSlice_3_7_contrast_7_11_015_S02.czi #1:1818-3871	11664.2	159.504	3836	1799	150.803	106.669	0	65535		2	Bleo_1_10-StitchingCropSlice_3_7_contrast_7_11_015_S02.czi - Bleo_1_10-StitchingCropSlice_3_7_contrast_7_11_015_S02.czi #1:1130-1196	16498.4	182.973	1152	1115	174.864	155.912	0	65535		6	Bleo_1_10-StitchingCropSlice_3_7_contrast_7_11_015_S04.czi - Bleo_1_10-StitchingCropSlice_3_7_contrast_7_11_015_S04.czi #1:1996-3352	8238.74	136.593	3326	1966	113.875	96.579	0	65535		3	Bleo_1_10-StitchingCropSlice_3_7_contrast_7_11_015_S05.czi - Bleo_1_10-StitchingCropSlice_3_7_contrast_7_11_015_S05.czi #1:0789-3019	16062.4	194.211	2986	758	137.564	124.585	0	65535		15	Bleo_1_10-StitchingCropSlice_3_7_contrast_7_11_015_S06.czi - Bleo_1_10-StitchingCropSlice_3_7_contrast_7_11_015_S06.czi #1:3522-3276	2574.34	240.279	3228	3552
2	Bleo_1_10-StitchingCropSlice_3_7_contrast_7_11_015_S02.czi - Bleo_1_10-StitchingCropSlice_3_7_contrast_7_11_015_S02.czi #1:0760-2909	10180	147.158	2896	794	68.791	109.752	0	65535		3	Bleo_1_10-StitchingCropSlice_3_7_contrast_7_11_015_S02.czi - Bleo_1_10-StitchingCropSlice_3_7_contrast_7_11_015_S02.czi #1:1384-3467	14842.3	172.79	3443	1413	49.325	149.288	0	65535		13	Bleo_1_10-StitchingCropSlice_3_7_contrast_7_11_015_S04.czi - Bleo_1_10-StitchingCropSlice_3_7_contrast_7_11_015_S04.czi #1:2469-3699	7790.12	124.754	3673	2479	23.199	97.687	0	65535		2	Bleo_1_10-StitchingCropSlice_3_7_contrast_7_11_015_S05.czi - Bleo_1_10-StitchingCropSlice_3_7_contrast_7_11_015_S05.czi #1:0722-3023	7366.65	158.078	2995	699	143.427	87.796	0	65535		25	Bleo_1_10-StitchingCropSlice_3_7_contrast_7_11_015_S06.czi - Bleo_1_10-StitchingCropSlice_3_7_contrast_7_11_015_S06.czi #1:2376-2453	20410.3	202.89	2416	2407
13	Bleo_1_10-StitchingCropSlice_3_7_contrast_7_11_015_S02.czi - Bleo_1_10-StitchingCropSlice_3_7_contrast_7_11_015_S02.czi #1:2164-1087	9412.71	142.6	1072	2197	74.168	102.969	0	65535		7	Bleo_1_10-StitchingCropSlice_3_7_contrast_7_11_015_S02.czi - Bleo_1_10-StitchingCropSlice_3_7_contrast_7_11_015_S02.czi #1:1818-3871	11727.1	159.504	3836	1799	150.803	106.809	0	65535		1	Bleo_1_10-StitchingCropSlice_3_7_contrast_7_11_015_S04.czi - Bleo_1_10-StitchingCropSlice_3_7_contrast_7_11_015_S04.czi #1:0565-3530	8498.69	124.653	3501	551	165.735	104.398	0	65535		27	Bleo_1_10-StitchingCropSlice_3_7_contrast_7_11_015_S05.czi - Bleo_1_10-StitchingCropSlice_3_7_contrast_7_11_015_S05.czi #1:1822-1555	12544.7	153.024	1521	1807	155.493	120.875	0	65535		21	Bleo_1_10-StitchingCropSlice_3_7_contrast_7_11_015_S06.czi - Bleo_1_10-StitchingCropSlice_3_7_contrast_7_11_015_S06.czi #1:2869-4023	16091.8	168.354	3990	2847
4	Bleo_1_10-StitchingCropSlice_3_7_contrast_7_11_015_S02.czi - Bleo_1_10-StitchingCropSlice_3_7_contrast_7_11_015_S02.czi #1:1212-3503	8993.43	141.39	3469	1209	169.992	92.203	0	65535		4	Bleo_1_10-StitchingCropSlice_3_7_contrast_7_11_015_S02.czi - Bleo_1_10-StitchingCropSlice_3_7_contrast_7_11_015_S02.czi #1:1213-3503	13307.8	157.027	3466	1207	167.957	115.317	0	65535		21	Bleo_1_10-StitchingCropSlice_3_7_contrast_7_11_015_S04.czi - Bleo_1_10-StitchingCropSlice_3_7_contrast_7_11_015_S04.czi #1:3467-2718	8054.26	122.925	2707	3440	119.982	93.403	0	65535		19	Bleo_1_10-StitchingCropSlice_3_7_contrast_7_11_015_S05.czi - Bleo_1_10-StitchingCropSlice_3_7_contrast_7_11_015_S05.czi #1:1816-2151	10892.7	142.953	2123	1793	141.981	123.07	0	65535		13	Bleo_1_10-StitchingCropSlice_3_7_contrast_7_11_015_S06.czi - Bleo_1_10-StitchingCropSlice_3_7_contrast_7_11_015_S06.czi #1:2667-4555	12712.4	163.194	4519	2682
12	Bleo_1_10-StitchingCropSlice_3_7_contrast_7_11_015_S02.czi - Bleo_1_10-StitchingCropSlice_3_7_contrast_7_11_015_S02.czi #1:1776-3692	9748.13	135.901	3665	1764	149.184	103.323	0	65535		15	Bleo_1_10-StitchingCropSlice_3_7_contrast_7_11_015_S02.czi - Bleo_1_10-StitchingCropSlice_3_7_contrast_7_11_015_S02.czi #1:3378-3248	13660	144.005	3231	3409	60.154	130.451	0	65535		16	Bleo_1_10-StitchingCropSlice_3_7_contrast_7_11_015_S04.czi - Bleo_1_10-StitchingCropSlice_3_7_contrast_7_11_015_S04.czi #1:2302-2832	5702.13	117.716	2810	2284	139.939	71.638	0	65535		24	Bleo_1_10-StitchingCropSlice_3_7_contrast_7_11_015_S05.czi - Bleo_1_10-StitchingCropSlice_3_7_contrast_7_11_015_S05.czi #1:3171-2914	9769.09	137.572	2906	3138	94.268	104.392	0	65535		9	Bleo_1_10-StitchingCropSlice_3_7_contrast_7_11_015_S06.czi - Bleo_1_10-StitchingCropSlice_3_7_contrast_7_11_015_S06.czi #1:1508-4016	6817.4	141.419	3998	1481
5	Bleo_1_10-StitchingCropSlice_3_7_contrast_7_11_015_S02.czi - Bleo_1_10-StitchingCropSlice_3_7_contrast_7_11_015_S02.czi #1:1102-2536	9597.19	134.661	2516	1075	118.124	108.958	0	65535		6	Bleo_1_10-StitchingCropSlice_3_7_contrast_7_11_015_S02.czi - Bleo_1_10-StitchingCropSlice_3_7_contrast_7_11_015_S02.czi #1:1776-3691	10746	141.048	3662	1765	152.319	107.271	0	65535		18	Bleo_1_10-StitchingCropSlice_3_7_contrast_7_11_015_S04.czi - Bleo_1_10-StitchingCropSlice_3_7_contrast_7_11_015_S04.czi #1:3031-3956	7412.77	116.481	3928	3025	169.875	88.542	0	65535		17	Bleo_1_10-StitchingCropSlice_3_7_contrast_7_11_015_S05.czi - Bleo_1_10-StitchingCropSlice_3_7_contrast_7_11_015_S05.czi #1:1664-2006	7039.62	117.502	1980	1653	157.457	79.956	0	65535		23	Bleo_1_10-StitchingCropSlice_3_7_contrast_7_11_015_S06.czi - Bleo_1_10-StitchingCropSlice_3_7_contrast_7_11_015_S06.czi #1:1542-2373	7777.54	129.665	2343	1555
10	Bleo_1_10-StitchingCropSlice_3_7_contrast_7_11_015_S02.czi - Bleo_1_10-StitchingCropSlice_3_7_contrast_7_11_015_S02.czi #1:3121-1435	8842.5	127.693	1421	3151	74.181	100.864	0	65535		9	Bleo_1_10-StitchingCropSlice_3_7_contrast_7_11_015_S02.czi - Bleo_1_10-StitchingCropSlice_3_7_contrast_7_11_015_S02.czi #1:0869-1956	12062.5	139.779	1929	847	148.173	121.451	0	65535		7	Bleo_1_10-StitchingCropSlice_3_7_contrast_7_11_015_S04.czi - Bleo_1_10-StitchingCropSlice_3_7_contrast_7_11_015_S04.czi #1:2051-3309	5999.82	110.382	3290	2034	139.514	93.084	0	65535		9	Bleo_1_10-StitchingCropSlice_3_7_contrast_7_11_015_S05.czi - Bleo_1_10-StitchingCropSlice_3_7_contrast_7_11_015_S05.czi #1:2444-1289	6771.28	112.451	1262	2449	10.491	88.709	0	65535		8	Bleo_1_10-StitchingCropSlice_3_7_contrast_7_11_015_S06.czi - Bleo_1_10-StitchingCropSlice_3_7_contrast_7_11_015_S06.czi #1:1404-3407	6653.88	107.3	3389	1387
1	Bleo_1_10-StitchingCropSlice_3_7_contrast_7_11_015_S02.czi - Bleo_1_10-StitchingCropSlice_3_7_contrast_7_11_015_S02.czi #1:0467-2841	4985.17	126.373	2831	438	116.98	86.994	0	65535		1	Bleo_1_10-StitchingCropSlice_3_7_contrast_7_11_015_S02.czi - Bleo_1_10-StitchingCropSlice_3_7_contrast_7_11_015_S02.czi #1:1101-2537	11068.8	139.027	2533	1068	99.324	118.128	0	65535		12	Bleo_1_10-StitchingCropSlice_3_7_contrast_7_11_015_S04.czi - Bleo_1_10-StitchingCropSlice_3_7_contrast_7_11_015_S04.czi #1:2390-3769	5450.57	108.427	3761	2416	79.114	77.702	0	65535		6	Bleo_1_10-StitchingCropSlice_3_7_contrast_7_11_015_S05.czi - Bleo_1_10-StitchingCropSlice_3_7_contrast_7_11_015_S05.czi #1:1526-1049	6075.29	98.626	1035	1545	48.366	85.843	0	65535		12	Bleo_1_10-StitchingCropSlice_3_7_contrast_7_11_015_S06.czi - Bleo_1_10-StitchingCropSlice_3_7_contrast_7_11_015_S06.czi #1:3119-4256	7257.64	106.83	4231	3125
14	Bleo_1_10-StitchingCropSlice_3_7_contrast_7_11_015_S02.czi - Bleo_1_10-StitchingCropSlice_3_7_contrast_7_11_015_S02.czi #1:0870-1953	4591.05	108.524	1937	893	58.109	94.667	0	65535		14	Bleo_1_10-StitchingCropSlice_3_7_contrast_7_11_015_S02.czi - Bleo_1_10-StitchingCropSlice_3_7_contrast_7_11_015_S02.czi #1:3167-1903	5605.7	125.106	1887	3195	68.895	88.492	0	65535		19	Bleo_1_10-StitchingCropSlice_3_7_contrast_7_11_015_S04.czi - Bleo_1_10-StitchingCropSlice_3_7_contrast_7_11_015_S04.czi #1:2133-2759	5450.57	101.909	2736	2142	22.443	76.005	0	65535		16	Bleo_1_10-StitchingCropSlice_3_7_contrast_7_11_015_S05.czi - Bleo_1_10-StitchingCropSlice_3_7_contrast_7_11_015_S05.czi #1:1631-1626	5127.73	98.626	1609	1612	138.366	75.666	0	65535		19	Bleo_1_10-StitchingCropSlice_3_7_contrast_7_11_015_S06.czi - Bleo_1_10-StitchingCropSlice_3_7_contrast_7_11_015_S06.czi #1:0838-2792	5274.47	102.626	2779	861
8	Bleo_1_10-StitchingCropSlice_3_7_contrast_7_11_015_S02.czi - Bleo_1_10-StitchingCropSlice_3_7_contrast_7_11_015_S02.czi #1:2233-1841	5823.72	106.476	1830	2209	112.62	81.664	0	65535		17	Bleo_1_10-StitchingCropSlice_3_7_contrast_7_11_015_S02.czi - Bleo_1_10-StitchingCropSlice_3_7_contrast_7_11_015_S02.czi #1:1857-1652	5790.18	110.988	1629	1839	150.124	79.026	0	65535		8	Bleo_1_10-StitchingCropSlice_3_7_contrast_7_11_015_S04.czi - Bleo_1_10-StitchingCropSlice_3_7_contrast_7_11_015_S04.czi #1:1722-4229	5370.9	100.082	4217	1700	120.763	76.522	0	65535		4	Bleo_1_10-StitchingCropSlice_3_7_contrast_7_11_015_S05.czi - Bleo_1_10-StitchingCropSlice_3_7_contrast_7_11_015_S05.czi #1:0769-2327	3555.45	96.39	2320	792	77.735	57.283	0	65535		1	Bleo_1_10-StitchingCropSlice_3_7_contrast_7_11_015_S06.czi - Bleo_1_10-StitchingCropSlice_3_7_contrast_7_11_015_S06.czi #1:0683-3760	5593.12	101.724	3741	701
9	Bleo_1_10-StitchingCropSlice_3_7_contrast_7_11_015_S02.czi - Bleo_1_10-StitchingCropSlice_3_7_contrast_7_11_015_S02.czi #1:1213-1921	5253.51	97.3	1898	1215	8.471	73.241	0	65535		18	Bleo_1_10-StitchingCropSlice_3_7_contrast_7_11_015_S02.czi - Bleo_1_10-StitchingCropSlice_3_7_contrast_7_11_015_S02.czi #1:0954-3446	5278.66	103.622	3425	946	150.396	73.69	0	65535		3	Bleo_1_10-StitchingCropSlice_3_7_contrast_7_11_015_S04.czi - Bleo_1_10-StitchingCropSlice_3_7_contrast_7_11_015_S04.czi #1:1027-3106	4217.9	95.451	3094	1049	67.286	66.148	0	65535		20	Bleo_1_10-StitchingCropSlice_3_7_contrast_7_11_015_S05.czi - Bleo_1_10-StitchingCropSlice_3_7_contrast_7_11_015_S05.czi #1:2251-3370	2410.83	93.476	3351	2238	151.189	79.152	0	65535		14	Bleo_1_10-StitchingCropSlice_3_7_contrast_7_11_015_S06.czi - Bleo_1_10-StitchingCropSlice_3_7_contrast_7_11_015_S06.czi #1:2244-4189	4880.35	98.328	4178	2224
7	Bleo_1_10-StitchingCropSlice_3_7_contrast_7_11_015_S02.czi - Bleo_1_10-StitchingCropSlice_3_7_contrast_7_11_015_S02.czi #1:2052-1094	4733.61	90.513	1080	2036	127.648	75.722	0	65535		12	Bleo_1_10-StitchingCropSlice_3_7_contrast_7_11_015_S02.czi - Bleo_1_10-StitchingCropSlice_3_7_contrast_7_11_015_S02.czi #1:2232-1840	5131.92	100.417	1832	2209	110.283	75.762	0	65535		14	Bleo_1_10-StitchingCropSlice_3_7_contrast_7_11_015_S04.czi - Bleo_1_10-StitchingCropSlice_3_7_contrast_7_11_015_S04.czi #1:2647-3499	5421.22	95.363	3477	2651	14.931	79.904	0	65535		15	Bleo_1_10-StitchingCropSlice_3_7_contrast_7_11_015_S05.czi - Bleo_1_10-StitchingCropSlice_3_7_contrast_7_11_015_S05.czi #1:1368-2771	4708.45	91.778	2754	1382	38.66	69.498	0	65535		4	Bleo_1_10-StitchingCropSlice_3_7_contrast_7_11_015_S06.czi - Bleo_1_10-StitchingCropSlice_3_7_contrast_7_11_015_S06.czi #1:0816-3104	3618.34	92.029	3083	825
15	Bleo_1_10-StitchingCropSlice_3_7_contrast_7_11_015_S02.czi - Bleo_1_10-StitchingCropSlice_3_7_contrast_7_11_015_S02.czi #1:2125-2138	3417.09	88.594	2120	2112	146.31	61.429	0	65535		20	Bleo_1_10-StitchingCropSlice_3_7_contrast_7_11_015_S02.czi - Bleo_1_10-StitchingCropSlice_3_7_contrast_7_11_015_S02.czi #1:0915-2687	4586.86	100.396	2688	891	101.768	71.985	0	65535		5	Bleo_1_10-StitchingCropSlice_3_7_contrast_7_11_015_S04.czi - Bleo_1_10-StitchingCropSlice_3_7_contrast_7_11_015_S04.czi #1:1167-3733	3727.35	91.572	3722	1187	63.435	66.542	0	65535		1	Bleo_1_10-StitchingCropSlice_3_7_contrast_7_11_015_S05.czi - Bleo_1_10-StitchingCropSlice_3_7_contrast_7_11_015_S05.czi #1:0478-2370	4624.6	91.32	2360	499	70.346	75.694	0	65535		2	Bleo_1_10-StitchingCropSlice_3_7_contrast_7_11_015_S06.czi - Bleo_1_10-StitchingCropSlice_3_7_contrast_7_11_015_S06.czi #1:0658-3239	3991.49	88.214	3219	672
Bleo 2											26	Bleo_1_10-StitchingCropSlice_3_7_contrast_7_11_015_S02.czi - Bleo_1_10-StitchingCropSlice_3_7_contrast_7_11_015_S02.czi #1:0886-2766	4767.15	91.412	2764	908	74.407	76.414	0	65535		11	Bleo_1_10-StitchingCropSlice_3_7_contrast_7_11_015_S04.czi - Bleo_1_10-StitchingCropSlice_3_7_contrast_7_11_015_S04.czi #1:1670-1523	3308.07	90.952	1512	1651	121.185	66.603	0	65535		22	Bleo_1_10-StitchingCropSlice_3_7_contrast_7_11_015_S05.czi - Bleo_1_10-StitchingCropSlice_3_7_contrast_7_11_015_S05.czi #1:2683-3109	5572.16	89.769	3093	2697	45	84.922	0	65535		16	Bleo_1_10-StitchingCropSlice_3_7_contrast_7_11_015_S06.czi - Bleo_1_10-StitchingCropSlice_3_7_contrast_7_11_015_S06.czi #1:3359-2851	3484.17	86.024	2835	3373
											8	Bleo_1_10-StitchingCropSlice_3_7_contrast_7_11_015_S02.czi - Bleo_1_10-StitchingCropSlice_3_7_contrast_7_11_015_S02.czi #1:2054-3753	4188.55	90.119	3732	2045	158.682	62.657	0	65535		17	Bleo_1_10-StitchingCropSlice_3_7_contrast_7_11_015_S04.czi - Bleo_1_10-StitchingCropSlice_3_7_contrast_7_11_015_S04.czi #1:2409-4077	3391.93	88.995	4058	2402	156.975	65.041	0	65535		18	Bleo_1_10-StitchingCropSlice_3_7_contrast_7_11_015_S05.czi - Bleo_1_10-StitchingCropSlice_3_7_contrast_7_11_015_S05.czi #1:1615-2048	4146.62	89.207	2029	1605	148.134	63.126	0	65535		3	Bleo_1_10-StitchingCropSlice_3_7_contrast_7_11_015_S06.czi - Bleo_1_10-StitchingCropSlice_3_7_contrast_7_11_015_S06.czi #1:0673-3065	3962.14	85.536	3047	683
											13	Bleo_1_10-StitchingCropSlice_3_7_contrast_7_11_015_S02.czi - Bleo_1_10-StitchingCropSlice_3_7_contrast_7_11_015_S02.czi #1:1213-1923	4129.85	86.873	1902	1214	8.13	65.969	0	65535		15	Bleo_1_10-StitchingCropSlice_3_7_contrast_7_11_015_S04.czi - Bleo_1_10-StitchingCropSlice_3_7_contrast_7_11_015_S04.czi #1:3314-2729	3563.83	88.143	2716	3296	120.735	65.524	0	65535		8	Bleo_1_10-StitchingCropSlice_3_7_contrast_7_11_015_S05.czi - Bleo_1_10-StitchingCropSlice_3_7_contrast_7_11_015_S05.czi #1:2143-1765	5081.6	86.873	1762	2122	98.13	77.305	0	65535		7	Bleo_1_10-StitchingCropSlice_3_7_contrast_7_11_015_S06.czi - Bleo_1_10-StitchingCropSlice_3_7_contrast_7_11_015_S06.czi #1:0637-2634	2926.53	84.052	2617	626
											19	Bleo_1_10-StitchingCropSlice_3_7_contrast_7_11_015_S02.czi - Bleo_1_10-StitchingCropSlice_3_7_contrast_7_11_015_S02.czi #1:0840-2847	3337.42	85.536	2827	837	168.959	56.22	0	65535		10	Bleo_1_10-StitchingCropSlice_3_7_contrast_7_11_015_S04.czi - Bleo_1_10-StitchingCropSlice_3_7_contrast_7_11_015_S04.czi #1:1703-2241	5123.53	87.474	2221	1706	16.314	79.24	0	65535		21	Bleo_1_10-StitchingCropSlice_3_7_contrast_7_11_015_S05.czi - Bleo_1_10-StitchingCropSlice_3_7_contrast_7_11_015_S05.czi #1:2620-3272	3991.49	84.251	3254	2611	154.058	71.667	0	65535		17	Bleo_1_10-StitchingCropSlice_3_7_contrast_7_11_015_S06.czi - Bleo_1_10-StitchingCropSlice_3_7_contrast_7_11_015_S06.czi #1:3380-2594	3484.17	83.149	2584	3400
											10	Bleo_1_10-StitchingCropSlice_3_7_contrast_7_11_015_S02.czi - Bleo_1_10-StitchingCropSlice_3_7_contrast_7_11_015_S02.czi #1:2052-1095	2570.15	84.649	1085	2035	122.152	69.498	0	65535		9	Bleo_1_10-StitchingCropSlice_3_7_contrast_7_11_015_S04.czi - Bleo_1_10-StitchingCropSlice_3_7_contrast_7_11_015_S04.czi #1:0934-2537	2679.16	67.073	2522	929	148.736	57.333	0	65535		23	Bleo_1_10-StitchingCropSlice_3_7_contrast_7_11_015_S05.czi - Bleo_1_10-StitchingCropSlice_3_7_contrast_7_11_015_S05.czi #1:2757-2881	3467.4	84.177	2862	2767	18.435	64.064	0	65535		10	Bleo_1_10-StitchingCropSlice_3_7_contrast_7_11_015_S06.czi - Bleo_1_10-StitchingCropSlice_3_7_contrast_7_11_015_S06.czi #1:3067-2097	3261.95	78.48	2079	3071
											22	Bleo_1_10-StitchingCropSlice_3_7_contrast_7_11_015_S02.czi - Bleo_1_10-StitchingCropSlice_3_7_contrast_7_11_015_S02.czi #1:2575-0993	3161.33	76.451	987	2557	97.696	60.27	0	65535		4	Bleo_1_10-StitchingCropSlice_3_7_contrast_7_11_015_S04.czi - Bleo_1_10-StitchingCropSlice_3_7_contrast_7_11_015_S04.czi #1:1275-3804	2767.21	65.556	3789	1270	165.53	57.333	0	65535		12	Bleo_1_10-StitchingCropSlice_3_7_contrast_7_11_015_S05.czi - Bleo_1_10-StitchingCropSlice_3_7_contrast_7_11_015_S05.czi #1:0766-2813	4326.91	83.552	2794	759	162.897	71.113	0	65535		20	Bleo_1_10-StitchingCropSlice_3_7_contrast_7_11_015_S06.czi - Bleo_1_10-StitchingCropSlice_3_7_contrast_7_11_015_S06.czi #1:2522-4485	3010.39	65.556	4483	2507
											16	Bleo_1_10-StitchingCropSlice_3_7_contrast_7_11_015_S02.czi - Bleo_1_10-StitchingCropSlice_3_7_contrast_7_11_015_S02.czi #1:1706-2042	2075.41	68.679	2027	1717	26.565	53.834	0	65535		Bleo 4											11	Bleo_1_10-StitchingCropSlice_3_7_contrast_7_11_015_S05.czi - Bleo_1_10-StitchingCropSlice_3_7_contrast_7_11_015_S05.czi #1:1256-2396	2901.38	80.459	2391	1237	104.744	65.651	0	65535		5	Bleo_1_10-StitchingCropSlice_3_7_contrast_7_11_015_S06.czi - Bleo_1_10-StitchingCropSlice_3_7_contrast_7_11_015_S06.czi #1:1532-2870	2096.37	58.276	2857	1535
											25	Bleo_1_10-StitchingCropSlice_3_7_contrast_7_11_015_S02.czi - Bleo_1_10-StitchingCropSlice_3_7_contrast_7_11_015_S02.czi #1:2658-2651	2259.89	58.204	2639	2648	140.711	53.238	0	65535													10	Bleo_1_10-StitchingCropSlice_3_7_contrast_7_11_015_S05.czi - Bleo_1_10-StitchingCropSlice_3_7_contrast_7_11_015_S05.czi #1:2533-1292	3148.75	77.404	1276	2547	37.476	58.924	0	65535		24	Bleo_1_10-StitchingCropSlice_3_7_contrast_7_11_015_S06.czi - Bleo_1_10-StitchingCropSlice_3_7_contrast_7_11_015_S06.czi #1:2674-3444	1387.8	56.337	3439	2661
											24	Bleo_1_10-StitchingCropSlice_3_7_contrast_7_11_015_S02.czi - Bleo_1_10-StitchingCropSlice_3_7_contrast_7_11_015_S02.czi #1:2703-2180	1396.18	54.097	2173	2692	119.476	38.801	0	65535													13	Bleo_1_10-StitchingCropSlice_3_7_contrast_7_11_015_S05.czi - Bleo_1_10-StitchingCropSlice_3_7_contrast_7_11_015_S05.czi #1:1022-3670	2456.95	72.626	3655	1010	139.574	51.6	0	65535		11	Bleo_1_10-StitchingCropSlice_3_7_contrast_7_11_015_S06.czi - Bleo_1_10-StitchingCropSlice_3_7_contrast_7_11_015_S06.czi #1:3005-2141	1169.78	47.758	2131	3011
											21	Bleo_1_10-StitchingCropSlice_3_7_contrast_7_11_015_S02.czi - Bleo_1_10-StitchingCropSlice_3_7_contrast_7_11_015_S02.czi #1:3209-1416	1429.73	50.572	1408	3219	58.241	40.541	0	65535													14	Bleo_1_10-StitchingCropSlice_3_7_contrast_7_11_015_S05.czi - Bleo_1_10-StitchingCropSlice_3_7_contrast_7_11_015_S05.czi #1:1085-3473	2943.31	66.666	3460	1074	137.49	61.053	0	65535		6	Bleo_1_10-StitchingCropSlice_3_7_contrast_7_11_015_S06.czi - Bleo_1_10-StitchingCropSlice_3_7_contrast_7_11_015_S06.czi #1:0920-2700	750.501	44.954	2691	915
											23	Bleo_1_10-StitchingCropSlice_3_7_contrast_7_11_015_S02.czi - Bleo_1_10-StitchingCropSlice_3_7_contrast_7_11_015_S02.czi #1:3343-2066	1333.29	47.626	2061	3354	64.537	40.952	0	65535													28	Bleo_1_10-StitchingCropSlice_3_7_contrast_7_11_015_S05.czi - Bleo_1_10-StitchingCropSlice_3_7_contrast_7_11_015_S05.czi #1:0880-2286	1949.63	63.97	2274	871	140.194	47.691	0	65535		18	Bleo_1_10-StitchingCropSlice_3_7_contrast_7_11_015_S06.czi - Bleo_1_10-StitchingCropSlice_3_7_contrast_7_11_015_S06.czi #1:2091-1557	649.875	36.457	1551	2097
											Bleo 3																						26	Bleo_1_10-StitchingCropSlice_3_7_contrast_7_11_015_S05.czi - Bleo_1_10-StitchingCropSlice_3_7_contrast_7_11_015_S05.czi #1:2010-3977	2381.48	62.276	3976	1995	99.462	51.891	0	65535
																																	5	Bleo_1_10-StitchingCropSlice_3_7_contrast_7_11_015_S05.czi - Bleo_1_10-StitchingCropSlice_3_7_contrast_7_11_015_S05.czi #1:0858-1954	2041.87	59.628	1950	872	74.055	46.862	0	65535
																																	25	Bleo_1_10-StitchingCropSlice_3_7_contrast_7_11_015_S05.czi - Bleo_1_10-StitchingCropSlice_3_7_contrast_7_11_015_S05.czi #1:2056-4093	1501	49.483	4082	2061	24.444	42.752	0	65535
Luminal colony size measurements Bleomycin for Figure 9C
[truncated: 44 more columns]

## Sheet: Organoids HopX area
name	DAPI area	Far Red Area	% area
PBS 10X 1_5 zoom image 2_crop 3_8	499000	243582	48.814
PBS 10X 1_5 zoom image 4_Crop 2 7	677000	483954	71.4851
PBS 10X 2 zoom image 1_crop 2 7	148000	62792	42.427
PBS 10X 2 zoom image 3Crop 2 7	291000	85322	29.3203
PBS 10X 2 zoom image 5_crop	74700	8644	11.5716
PBS 10X 2 zoom image 8_crop	164000	73132	44.5927
average			41.3685
	DAPI	Far Red	% area
Bleo 10X 2 zoom image 1_crop_	81100	30426	37.5166
Bleo 10X 2 zoom image 3_1_crop	100000	89292	89.292
Bleo 10X 2 zoom image 4_crop	96900	94073	97.0826
Bleo 10X 2 zoom image 5.ims	135000	111500	82.5926
Bleo 10X 2 zoom image 6_crop	91800	14854	16.1808
average			64.5329
HopX area measurements for Figure 9G

## Sheet: Percent GFP parent
Treatment group	Percent of parent
GFP-Bleomycin	4.6
6.3.22
GFP-PBS	9.6
GFP-Bleomycin 8.19.19	5.7
GFP-PBS	7.6
GFP-Bleomycin 11.3.21	3
GFP-PBS	5.1
GFP-Bleomycin BR1	5.1
GFP-PBS BR1	6
GFP-Bleomycin BR2	5
GFP-PBS BR2	8.5
GFP-Bleomycin BR3	3.8
GFP-PBS BR3	11
GFP-Bleomycin BR4	3.9
GFP-PBS BR4	8.2
PBS vs Bleomycin percent parent GFP+ cells for supplemental figure 1C
